# Supplementary material for: rac-{[2-(Diphenyl­thio­phosphor­yl)ferrocen­yl]meth­yl}dimethyl­ammonium diphenyl­dithio­phosphinate
Source: Acta Crystallogr Sect E Struct Rep Online. 2012 Mar 7;68(Pt 4):m381–2. doi: 10.1107/S1600536812009129 (PMC3343798; doi:10.1107/S1600536812009129)
Supplement: Supplementary file 1 [file e-68-0m381-sup1.cif]

##############################################################################
#                                                                            #
# This CIF contains the data in a paper accepted for publication in          #
# Acta Crystallographica Section E. It conforms to the requirements of       #
# Notes for Authors for Acta Crystallographica Section E, and has been       #
# peer reviewed under the auspices of the IUCr Commission on Journals.       #
#                                                                            #
# Full details of the Crystallographic Information File format               #
# are given in the paper "The Crystallographic Information File (CIF):       #
# a New Standard Archive File for Crystallography" by S. R. Hall, F. H.      #
# Allen and I. D. Brown [Acta Cryst. (1991), A47, 655-685].                  #
#                                                                            #
# The current version of the core CIF dictionary is obtainable from          #
# ftp://ftp.iucr.org/pub/cif_core.dic.                                       #
#                                                                            #
# Software is freely available for graphical display of the structure(s)     #
# in this CIF. For information consult the CIF software page                 #
# http://www.iucr.org/resources/cif/software.                                #
#                                                                            #
# This file may be used for bona fide research purposes within the           #
# scientific community so long as proper attribution is given to the journal # 
# article from which it was obtained.                                        #
#                                                                            #
##############################################################################
data_I
_audit_creation_method     SHELXL-97
_chemical_name_systematic
;
<i>rac</i>-{[2-(Diphenylthiophosphoryl)ferrocenyl]methyl}dimethylammonium
diphenyldithiophosphinate
;
_chemical_name_common     ?
_chemical_formula_moiety     'C25 H27 Fe N P S +, C12 H10 P S2 -'
_chemical_formula_sum     'C37 H37 Fe N P2 S3'
_chemical_formula_iupac     '[Fe (C5 H5) (C20 H22 N P S)] (C12 H10 P S2)'
_chemical_formula_weight     709.65
_chemical_melting_point     ?
_symmetry_cell_setting     monoclinic
_symmetry_space_group_name_H-M     'P 21/c'
_symmetry_space_group_name_Hall     '-P 2ybc'
loop_
    _symmetry_equiv_pos_as_xyz
    'x, y, z'
    '-x, y+1/2, -z+1/2'
    '-x, -y, -z'
    'x, -y-1/2, z-1/2'
_cell_length_a     14.7800(3)
_cell_length_b     18.3770(3)
_cell_length_c     13.6318(3)
_cell_angle_alpha     90.00
_cell_angle_beta     112.557(2)
_cell_angle_gamma     90.00
_cell_volume     3419.31(12)
_cell_formula_units_Z     4
_cell_measurement_reflns_used     11690
_cell_measurement_theta_min     2.98
_cell_measurement_theta_max     29.11
_cell_measurement_temperature     180(2)
_exptl_crystal_description     box
_exptl_crystal_colour     brown
_exptl_crystal_size_max     0.38
_exptl_crystal_size_mid     0.13
_exptl_crystal_size_min     0.06
_exptl_crystal_density_diffrn     1.379
_exptl_crystal_density_meas     ?
_exptl_crystal_density_method     'not measured'
_exptl_crystal_F_000     1480
_exptl_absorpt_coefficient_mu     0.746
_exptl_absorpt_correction_type     multi-scan
_exptl_absorpt_process_details
;
(SCALE3 ABSPACK in
CrysAlisPro; Agilent, 2011)
;
_exptl_absorpt_correction_T_min     0.81543
_exptl_absorpt_correction_T_max     1.00000
_exptl_special_details     ?
_diffrn_ambient_temperature     180(2)
_diffrn_radiation_type     MoK\a
_diffrn_radiation_wavelength     0.71073
_diffrn_radiation_source     'Enhance (Mo) X-ray Source'
_diffrn_radiation_monochromator     'graphite'
_diffrn_measurement_device_type     'Agilent Xcalibur Eos Gemini ultra'
_diffrn_measurement_method     '\w scans'
_diffrn_detector_area_resol_mean     16.1978
_diffrn_reflns_number     37299
_diffrn_reflns_av_R_equivalents     0.0315
_diffrn_reflns_av_sigmaI/netI     0.0243
_diffrn_reflns_theta_min     2.98
_diffrn_reflns_theta_max     27.10
_diffrn_reflns_theta_full     27.10
_diffrn_measured_fraction_theta_max     0.994
_diffrn_measured_fraction_theta_full     0.994
_diffrn_reflns_limit_h_min     -18
_diffrn_reflns_limit_h_max     18
_diffrn_reflns_limit_k_min     -23
_diffrn_reflns_limit_k_max     23
_diffrn_reflns_limit_l_min     -17
_diffrn_reflns_limit_l_max     16
_diffrn_standards_number     ?
_diffrn_standards_interval_count     ?
_diffrn_standards_interval_time     ?
_diffrn_standards_decay_%     ?
_refine_special_details
;
Refinement of <i>F</i>^2^ against ALL reflections. The weighted <i>R</i>-factor
<i>wR</i> and goodness of fit <i>S</i> are based on <i>F</i>^2^, conventional
<i>R</i>-factors <i>R</i> are based on <i>F</i>, with <i>F</i> set to zero for
negative <i>F</i>^2^. The threshold expression of <i>F</i>^2^ >
\s(<i>F</i>^2^) is used only for calculating <i>R</i>-factors(gt) <i>etc</i>.
and is not relevant to the choice of reflections for refinement.
<i>R</i>-factors based on <i>F</i>^2^ are statistically about twice as large
as those based on <i>F</i>, and <i>R</i>- factors based on ALL data will be
even larger.
;
_reflns_number_total     7498
_reflns_number_gt     6435
_reflns_threshold_expression     I>2\s(I)
_refine_ls_structure_factor_coef     Fsqd
_refine_ls_matrix_type     full
_refine_ls_R_factor_all     0.0400
_refine_ls_R_factor_gt     0.0310
_refine_ls_wR_factor_gt     0.0728
_refine_ls_wR_factor_ref     0.0785
_refine_ls_goodness_of_fit_ref     1.050
_refine_ls_restrained_S_all     1.050
_refine_ls_number_reflns     7498
_refine_ls_number_parameters     402
_refine_ls_number_restraints     0
_refine_ls_hydrogen_treatment     mixed
_refine_ls_weighting_scheme     calc
_refine_ls_weighting_details
         'calc w=1/[\s^2^(Fo^2^)+(0.0316P)^2^+2.1534P] where P=(Fo^2^+2Fc^2^)/3'
_atom_sites_solution_hydrogens     geom
_atom_sites_solution_primary     direct
_atom_sites_solution_secondary     difmap
_refine_ls_shift/su_max     0.001
_refine_ls_shift/su_mean     0.000
_refine_diff_density_max     0.493
_refine_diff_density_min     -0.274
_refine_ls_extinction_method     none
_refine_ls_extinction_coef     ?
loop_
    _atom_type_symbol
    _atom_type_description
    _atom_type_scat_dispersion_real
    _atom_type_scat_dispersion_imag
    _atom_type_scat_source
    'C' 'C' 0.0033 0.0016
                         'International Tables Vol C Tables 4.2.6.8 and 6.1.1.4'
    'H' 'H' 0.0000 0.0000
                         'International Tables Vol C Tables 4.2.6.8 and 6.1.1.4'
    'N' 'N' 0.0061 0.0033
                         'International Tables Vol C Tables 4.2.6.8 and 6.1.1.4'
    'P' 'P' 0.1023 0.0942
                         'International Tables Vol C Tables 4.2.6.8 and 6.1.1.4'
    'S' 'S' 0.1246 0.1234
                         'International Tables Vol C Tables 4.2.6.8 and 6.1.1.4'
    'Fe' 'Fe' 0.3463 0.8444
                         'International Tables Vol C Tables 4.2.6.8 and 6.1.1.4'
_computing_data_collection     'CrysAlisPro (Agilent, 2011)'
_computing_cell_refinement     'CrysAlisPro (Agilent, 2011)'
_computing_data_reduction     'CrysAlisPro (Agilent, 2011)'
_computing_structure_solution     'SIR-97 (Altomare <i>et al.</i>, 1999)'
_computing_structure_refinement     'SHELXL97 (Sheldrick, 2008)'
_computing_molecular_graphics
   'ORTEPIII (Burnett & Johnson, 1996) and ORTEP-3 for Windows (Farrugia, 1997)'
_computing_publication_material
                            'SHELXL97 (Sheldrick, 2008) and PLATON (Spek, 2009)'
loop_
    _atom_site_type_symbol
    _atom_site_label
    _atom_site_fract_x
    _atom_site_fract_y
    _atom_site_fract_z
    _atom_site_U_iso_or_equiv
    _atom_site_adp_type
    _atom_site_calc_flag
    _atom_site_refinement_flags
    _atom_site_occupancy
    _atom_site_symmetry_multiplicity
    _atom_site_disorder_assembly
    _atom_site_disorder_group
    Fe Fe1 0.892126(18) 0.295821(13) 0.56329(2) 0.02385(7) Uani d . 1 1 . .
    S S1 0.62046(3) 0.37182(3) 0.53349(4) 0.03057(11) Uani d . 1 1 . .
    P P1 0.69099(3) 0.40945(2) 0.44871(3) 0.02035(10) Uani d . 1 1 . .
    N N1 0.92524(11) 0.49481(8) 0.74750(11) 0.0221(3) Uani d . 1 1 . .
    H H1 0.9858(16) 0.4861(11) 0.7672(16) 0.027 Uiso d . 1 1 . .
    C C1 0.81988(12) 0.38914(9) 0.49855(13) 0.0199(3) Uani d . 1 1 . .
    C C2 0.89066(12) 0.40119(9) 0.60503(13) 0.0203(3) Uani d . 1 1 . .
    C C3 0.98477(12) 0.38249(10) 0.60566(14) 0.0251(4) Uani d . 1 1 . .
    H H3 1.0451 0.3854 0.6653 0.030 Uiso calc R 1 1 . .
    C C4 0.97303(13) 0.35884(10) 0.50256(15) 0.0278(4) Uani d . 1 1 . .
    H H4 1.0241 0.3430 0.4815 0.033 Uiso calc R 1 1 . .
    C C5 0.87217(12) 0.36281(10) 0.43610(14) 0.0251(4) Uani d . 1 1 . .
    H H5 0.8441 0.3502 0.3630 0.030 Uiso calc R 1 1 . .
    C C6 0.83827(17) 0.23364(11) 0.65368(19) 0.0417(5) Uani d . 1 1 . .
    H H6 0.8017 0.2508 0.6931 0.050 Uiso calc R 1 1 . .
    C C7 0.79979(18) 0.20995(12) 0.5482(2) 0.0491(6) Uani d . 1 1 . .
    H H7 0.7323 0.2083 0.5030 0.059 Uiso calc R 1 1 . .
    C C8 0.8793(2) 0.18870(12) 0.5202(2) 0.0552(7) Uani d . 1 1 . .
    H H8 0.8744 0.1700 0.4534 0.066 Uiso calc R 1 1 . .
    C C9 0.96609(18) 0.20020(12) 0.6086(2) 0.0491(6) Uani d . 1 1 . .
    H H9 1.0306 0.1911 0.6124 0.059 Uiso calc R 1 1 . .
    C C10 0.94077(17) 0.22754(12) 0.69090(19) 0.0445(5) Uani d . 1 1 . .
    H H10 0.9855 0.2399 0.7602 0.053 Uiso calc R 1 1 . .
    C C21 0.87113(13) 0.42619(9) 0.69984(13) 0.0233(4) Uani d . 1 1 . .
    H H21A 0.8908 0.3873 0.7543 0.028 Uiso calc R 1 1 . .
    H H21B 0.7999 0.4345 0.6784 0.028 Uiso calc R 1 1 . .
    C C22 0.90524(15) 0.51676(12) 0.84249(15) 0.0342(4) Uani d . 1 1 . .
    H H22A 0.9459 0.5588 0.8764 0.051 Uiso calc R 1 1 . .
    H H22B 0.9207 0.4762 0.8929 0.051 Uiso calc R 1 1 . .
    H H22C 0.8359 0.5297 0.8206 0.051 Uiso calc R 1 1 . .
    C C23 0.90543(15) 0.55545(10) 0.67055(15) 0.0333(4) Uani d . 1 1 . .
    H H23A 0.8359 0.5685 0.6448 0.050 Uiso calc R 1 1 . .
    H H23B 0.9219 0.5403 0.6105 0.050 Uiso calc R 1 1 . .
    H H23C 0.9454 0.5976 0.7054 0.050 Uiso calc R 1 1 . .
    C C111 0.69061(12) 0.50804(9) 0.44182(12) 0.0207(3) Uani d . 1 1 . .
    C C112 0.63090(13) 0.54821(10) 0.48002(14) 0.0269(4) Uani d . 1 1 . .
    H H112 0.5868 0.5238 0.5045 0.032 Uiso calc R 1 1 . .
    C C113 0.63565(14) 0.62385(11) 0.48240(15) 0.0330(4) Uani d . 1 1 . .
    H H113 0.5949 0.6510 0.5084 0.040 Uiso calc R 1 1 . .
    C C114 0.69980(15) 0.65936(11) 0.44694(15) 0.0336(4) Uani d . 1 1 . .
    H H114 0.7040 0.7110 0.4500 0.040 Uiso calc R 1 1 . .
    C C115 0.75816(13) 0.61995(10) 0.40692(14) 0.0288(4) Uani d . 1 1 . .
    H H115 0.8008 0.6447 0.3809 0.035 Uiso calc R 1 1 . .
    C C116 0.75428(12) 0.54460(10) 0.40491(13) 0.0243(4) Uani d . 1 1 . .
    H H116 0.7950 0.5177 0.3784 0.029 Uiso calc R 1 1 . .
    C C121 0.64309(12) 0.37339(10) 0.31452(13) 0.0240(4) Uani d . 1 1 . .
    C C122 0.63419(15) 0.41465(12) 0.22647(15) 0.0356(5) Uani d . 1 1 . .
    H H122 0.6536 0.4643 0.2346 0.043 Uiso calc R 1 1 . .
    C C123 0.59665(17) 0.38328(13) 0.12585(16) 0.0437(5) Uani d . 1 1 . .
    H H123 0.5905 0.4117 0.0654 0.052 Uiso calc R 1 1 . .
    C C124 0.56839(15) 0.31161(13) 0.11324(16) 0.0390(5) Uani d . 1 1 . .
    H H124 0.5427 0.2907 0.0443 0.047 Uiso calc R 1 1 . .
    C C125 0.57726(16) 0.27025(12) 0.20011(16) 0.0410(5) Uani d . 1 1 . .
    H H125 0.5582 0.2205 0.1914 0.049 Uiso calc R 1 1 . .
    C C126 0.61405(15) 0.30098(11) 0.30073(15) 0.0350(4) Uani d . 1 1 . .
    H H126 0.6194 0.2723 0.3607 0.042 Uiso calc R 1 1 . .
    P P2 1.19253(3) 0.42161(3) 0.91598(3) 0.02193(10) Uani d . 1 1 . .
    S S21 1.15395(3) 0.50508(3) 0.81403(4) 0.02754(10) Uani d . 1 1 . .
    S S22 1.08593(3) 0.36503(3) 0.93493(4) 0.03142(11) Uani d . 1 1 . .
    C C211 1.26918(13) 0.36027(10) 0.87503(13) 0.0263(4) Uani d . 1 1 . .
    C C212 1.35891(14) 0.38428(12) 0.87664(15) 0.0333(4) Uani d . 1 1 . .
    H H212 1.3819 0.4316 0.9022 0.040 Uiso calc R 1 1 . .
    C C213 1.41491(15) 0.33888(14) 0.84076(16) 0.0422(5) Uani d . 1 1 . .
    H H213 1.4762 0.3553 0.8417 0.051 Uiso calc R 1 1 . .
    C C214 1.38169(17) 0.26997(13) 0.80366(17) 0.0452(6) Uani d . 1 1 . .
    H H214 1.4204 0.2390 0.7795 0.054 Uiso calc R 1 1 . .
    C C215 1.29285(18) 0.24609(12) 0.80160(18) 0.0445(5) Uani d . 1 1 . .
    H H215 1.2699 0.1988 0.7755 0.053 Uiso calc R 1 1 . .
    C C216 1.23679(16) 0.29114(11) 0.83768(16) 0.0346(4) Uani d . 1 1 . .
    H H216 1.1757 0.2744 0.8367 0.042 Uiso calc R 1 1 . .
    C C221 1.27607(12) 0.45558(10) 1.04489(13) 0.0227(3) Uani d . 1 1 . .
    C C222 1.32713(14) 0.40705(11) 1.12579(15) 0.0310(4) Uani d . 1 1 . .
    H H222 1.3217 0.3562 1.1124 0.037 Uiso calc R 1 1 . .
    C C223 1.38586(15) 0.43272(12) 1.22579(15) 0.0369(5) Uani d . 1 1 . .
    H H223 1.4207 0.3994 1.2806 0.044 Uiso calc R 1 1 . .
    C C224 1.39368(15) 0.50654(13) 1.24572(16) 0.0392(5) Uani d . 1 1 . .
    H H224 1.4336 0.5240 1.3143 0.047 Uiso calc R 1 1 . .
    C C225 1.34355(16) 0.55488(12) 1.16604(17) 0.0411(5) Uani d . 1 1 . .
    H H225 1.3486 0.6057 1.1800 0.049 Uiso calc R 1 1 . .
    C C226 1.28564(14) 0.52961(11) 1.06545(15) 0.0324(4) Uani d . 1 1 . .
    H H226 1.2524 0.5632 1.0105 0.039 Uiso calc R 1 1 . .
loop_
    _atom_site_aniso_label
    _atom_site_aniso_U_11
    _atom_site_aniso_U_22
    _atom_site_aniso_U_33
    _atom_site_aniso_U_12
    _atom_site_aniso_U_13
    _atom_site_aniso_U_23
    Fe1 0.02534(13) 0.01906(13) 0.02753(14) 0.00148(10) 0.01055(10) -0.00295(10)
    S1 0.0301(2) 0.0363(3) 0.0316(2) -0.00764(19) 0.0189(2) -0.0016(2)
    P1 0.0183(2) 0.0243(2) 0.0188(2) -0.00269(16) 0.00753(16) -0.00222(17)
    N1 0.0195(7) 0.0237(8) 0.0208(7) 0.0004(6) 0.0052(6) -0.0052(6)
    C1 0.0196(8) 0.0202(8) 0.0193(8) -0.0019(6) 0.0066(6) -0.0009(6)
    C2 0.0205(8) 0.0175(8) 0.0216(8) -0.0003(6) 0.0065(6) -0.0012(6)
    C3 0.0207(8) 0.0263(9) 0.0261(9) -0.0017(7) 0.0065(7) -0.0037(7)
    C4 0.0232(9) 0.0320(10) 0.0320(9) -0.0003(7) 0.0147(7) -0.0034(8)
    C5 0.0242(8) 0.0298(10) 0.0228(8) -0.0024(7) 0.0105(7) -0.0039(7)
    C6 0.0528(13) 0.0252(10) 0.0573(14) 0.0024(9) 0.0323(11) 0.0078(10)
    C7 0.0445(13) 0.0244(11) 0.0664(16) -0.0087(9) 0.0081(11) 0.0080(10)
    C8 0.095(2) 0.0198(11) 0.0596(15) -0.0031(11) 0.0390(15) -0.0102(10)
    C9 0.0495(13) 0.0270(11) 0.0766(17) 0.0154(10) 0.0308(13) 0.0101(11)
    C10 0.0504(13) 0.0305(11) 0.0454(13) 0.0038(10) 0.0104(10) 0.0131(10)
    C21 0.0243(8) 0.0238(9) 0.0216(8) -0.0033(7) 0.0086(7) -0.0035(7)
    C22 0.0364(10) 0.0397(12) 0.0281(10) 0.0009(9) 0.0141(8) -0.0110(8)
    C23 0.0406(11) 0.0225(9) 0.0299(10) -0.0012(8) 0.0059(8) -0.0013(8)
    C111 0.0172(7) 0.0249(9) 0.0168(8) -0.0005(6) 0.0028(6) -0.0013(6)
    C112 0.0204(8) 0.0344(10) 0.0260(9) 0.0007(7) 0.0089(7) -0.0031(8)
    C113 0.0310(10) 0.0329(11) 0.0337(10) 0.0072(8) 0.0110(8) -0.0047(8)
    C114 0.0400(11) 0.0246(10) 0.0298(10) 0.0038(8) 0.0063(8) 0.0006(8)
    C115 0.0294(9) 0.0301(10) 0.0239(9) -0.0017(8) 0.0070(7) 0.0051(8)
    C116 0.0225(8) 0.0294(10) 0.0198(8) 0.0017(7) 0.0069(7) 0.0016(7)
    C121 0.0175(8) 0.0314(10) 0.0222(8) -0.0013(7) 0.0066(7) -0.0038(7)
    C122 0.0423(11) 0.0375(11) 0.0255(9) -0.0113(9) 0.0113(8) -0.0036(8)
    C123 0.0531(13) 0.0522(14) 0.0232(10) -0.0094(11) 0.0116(9) -0.0021(9)
    C124 0.0370(11) 0.0500(13) 0.0253(10) -0.0004(9) 0.0067(8) -0.0122(9)
    C125 0.0469(12) 0.0334(11) 0.0346(11) -0.0028(9) 0.0065(9) -0.0112(9)
    C126 0.0419(11) 0.0319(11) 0.0253(9) -0.0036(9) 0.0062(8) -0.0035(8)
    P2 0.0210(2) 0.0259(2) 0.0184(2) 0.00091(17) 0.00710(17) -0.00071(17)
    S21 0.0231(2) 0.0321(2) 0.0252(2) 0.00201(17) 0.00693(17) 0.00576(18)
    S22 0.0290(2) 0.0373(3) 0.0304(2) -0.00756(19) 0.01418(19) -0.0032(2)
    C211 0.0293(9) 0.0309(10) 0.0186(8) 0.0077(7) 0.0092(7) 0.0034(7)
    C212 0.0287(9) 0.0449(12) 0.0258(9) 0.0048(8) 0.0099(8) -0.0001(8)
    C213 0.0302(10) 0.0665(16) 0.0306(10) 0.0127(10) 0.0125(8) 0.0051(10)
    C214 0.0535(14) 0.0518(14) 0.0335(11) 0.0283(11) 0.0203(10) 0.0081(10)
    C215 0.0653(15) 0.0314(11) 0.0420(12) 0.0142(10) 0.0262(11) 0.0040(10)
    C216 0.0433(11) 0.0297(10) 0.0348(10) 0.0054(8) 0.0194(9) 0.0023(8)
    C221 0.0208(8) 0.0279(9) 0.0208(8) 0.0004(7) 0.0094(7) -0.0005(7)
    C222 0.0329(10) 0.0311(10) 0.0261(9) 0.0041(8) 0.0083(8) 0.0011(8)
    C223 0.0311(10) 0.0492(13) 0.0233(9) 0.0060(9) 0.0025(8) 0.0026(9)
    C224 0.0309(10) 0.0545(14) 0.0273(10) -0.0090(9) 0.0056(8) -0.0116(9)
    C225 0.0453(12) 0.0336(11) 0.0393(12) -0.0096(9) 0.0105(10) -0.0101(9)
    C226 0.0347(10) 0.0292(10) 0.0297(10) -0.0028(8) 0.0083(8) -0.0005(8)
_geom_special_details
;
All e.s.d.'s (except the e.s.d. in the dihedral angle between two l.s. planes)
are estimated using the full covariance matrix. The cell e.s.d.'s are taken
into account individually in the estimation of e.s.d.'s in distances, angles
and torsion angles; correlations between e.s.d.'s in cell parameters are only
used when they are defined by crystal symmetry. An approximate (isotropic)
treatment of cell e.s.d.'s is used for estimating e.s.d.'s involving l.s.
planes.
;
loop_
    _geom_bond_atom_site_label_1
    _geom_bond_atom_site_label_2
    _geom_bond_site_symmetry_2
    _geom_bond_distance
    _geom_bond_publ_flag
    Fe1 C2 . 2.0208(17) ?
    Fe1 C1 . 2.0340(17) ?
    Fe1 C3 . 2.0344(18) ?
    Fe1 C9 . 2.036(2) ?
    Fe1 C10 . 2.039(2) ?
    Fe1 C8 . 2.042(2) ?
    Fe1 C7 . 2.044(2) ?
    Fe1 C6 . 2.052(2) ?
    Fe1 C5 . 2.0533(18) ?
    Fe1 C4 . 2.0532(18) ?
    S1 P1 . 1.9557(6) ?
    P1 C1 . 1.7992(17) ?
    P1 C111 . 1.8141(18) ?
    P1 C121 . 1.8146(17) ?
    N1 C23 . 1.481(2) ?
    N1 C22 . 1.490(2) ?
    N1 C21 . 1.501(2) ?
    N1 H1 . 0.85(2) ?
    C1 C5 . 1.436(2) ?
    C1 C2 . 1.444(2) ?
    C2 C3 . 1.430(2) ?
    C2 C21 . 1.500(2) ?
    C3 C4 . 1.417(2) ?
    C3 H3 . 0.9500 ?
    C4 C5 . 1.419(2) ?
    C4 H4 . 0.9500 ?
    C5 H5 . 0.9500 ?
    C6 C7 . 1.398(3) ?
    C6 C10 . 1.405(3) ?
    C6 H6 . 0.9500 ?
    C7 C8 . 1.422(4) ?
    C7 H7 . 0.9500 ?
    C8 C9 . 1.399(4) ?
    C8 H8 . 0.9500 ?
    C9 C10 . 1.404(3) ?
    C9 H9 . 0.9500 ?
    C10 H10 . 0.9500 ?
    C21 H21A . 0.9900 ?
    C21 H21B . 0.9900 ?
    C22 H22A . 0.9800 ?
    C22 H22B . 0.9800 ?
    C22 H22C . 0.9800 ?
    C23 H23A . 0.9800 ?
    C23 H23B . 0.9800 ?
    C23 H23C . 0.9800 ?
    C111 C112 . 1.396(2) ?
    C111 C116 . 1.398(2) ?
    C112 C113 . 1.391(3) ?
    C112 H112 . 0.9500 ?
    C113 C114 . 1.382(3) ?
    C113 H113 . 0.9500 ?
    C114 C115 . 1.388(3) ?
    C114 H114 . 0.9500 ?
    C115 C116 . 1.386(3) ?
    C115 H115 . 0.9500 ?
    C116 H116 . 0.9500 ?
    C121 C122 . 1.383(3) ?
    C121 C126 . 1.389(3) ?
    C122 C123 . 1.392(3) ?
    C122 H122 . 0.9500 ?
    C123 C124 . 1.372(3) ?
    C123 H123 . 0.9500 ?
    C124 C125 . 1.370(3) ?
    C124 H124 . 0.9500 ?
    C125 C126 . 1.387(3) ?
    C125 H125 . 0.9500 ?
    C126 H126 . 0.9500 ?
    P2 C221 . 1.8270(17) ?
    P2 C211 . 1.8305(18) ?
    P2 S22 . 1.9856(6) ?
    P2 S21 . 2.0004(6) ?
    C211 C216 . 1.384(3) ?
    C211 C212 . 1.390(3) ?
    C212 C213 . 1.390(3) ?
    C212 H212 . 0.9500 ?
    C213 C214 . 1.382(3) ?
    C213 H213 . 0.9500 ?
    C214 C215 . 1.374(3) ?
    C214 H214 . 0.9500 ?
    C215 C216 . 1.388(3) ?
    C215 H215 . 0.9500 ?
    C216 H216 . 0.9500 ?
    C221 C226 . 1.385(3) ?
    C221 C222 . 1.394(3) ?
    C222 C223 . 1.388(3) ?
    C222 H222 . 0.9500 ?
    C223 C224 . 1.380(3) ?
    C223 H223 . 0.9500 ?
    C224 C225 . 1.379(3) ?
    C224 H224 . 0.9500 ?
    C225 C226 . 1.388(3) ?
    C225 H225 . 0.9500 ?
    C226 H226 . 0.9500 ?
loop_
    _geom_angle_atom_site_label_1
    _geom_angle_atom_site_label_2
    _geom_angle_atom_site_label_3
    _geom_angle_site_symmetry_1
    _geom_angle_site_symmetry_3
    _geom_angle
    _geom_angle_publ_flag
    C2 Fe1 C1 . . 41.73(6) ?
    C2 Fe1 C3 . . 41.28(7) ?
    C1 Fe1 C3 . . 69.34(7) ?
    C2 Fe1 C9 . . 143.50(9) ?
    C1 Fe1 C9 . . 172.17(9) ?
    C3 Fe1 C9 . . 111.40(9) ?
    C2 Fe1 C10 . . 112.82(8) ?
    C1 Fe1 C10 . . 147.52(8) ?
    C3 Fe1 C10 . . 105.12(9) ?
    C9 Fe1 C10 . . 40.31(10) ?
    C2 Fe1 C8 . . 174.18(10) ?
    C1 Fe1 C8 . . 135.46(10) ?
    C3 Fe1 C8 . . 144.53(10) ?
    C9 Fe1 C8 . . 40.11(11) ?
    C10 Fe1 C8 . . 67.38(10) ?
    C2 Fe1 C7 . . 133.57(9) ?
    C1 Fe1 C7 . . 112.83(8) ?
    C3 Fe1 C7 . . 169.60(9) ?
    C9 Fe1 C7 . . 67.94(10) ?
    C10 Fe1 C7 . . 67.32(10) ?
    C8 Fe1 C7 . . 40.72(11) ?
    C2 Fe1 C6 . . 108.42(8) ?
    C1 Fe1 C6 . . 118.04(8) ?
    C3 Fe1 C6 . . 129.75(9) ?
    C9 Fe1 C6 . . 67.90(9) ?
    C10 Fe1 C6 . . 40.19(9) ?
    C8 Fe1 C6 . . 67.73(10) ?
    C7 Fe1 C6 . . 39.91(10) ?
    C2 Fe1 C5 . . 69.49(7) ?
    C1 Fe1 C5 . . 41.12(7) ?
    C3 Fe1 C5 . . 68.49(7) ?
    C9 Fe1 C5 . . 131.32(9) ?
    C10 Fe1 C5 . . 168.16(8) ?
    C8 Fe1 C5 . . 111.59(9) ?
    C7 Fe1 C5 . . 120.23(9) ?
    C6 Fe1 C5 . . 151.38(8) ?
    C2 Fe1 C4 . . 69.14(7) ?
    C1 Fe1 C4 . . 68.87(7) ?
    C3 Fe1 C4 . . 40.56(7) ?
    C9 Fe1 C4 . . 106.34(9) ?
    C10 Fe1 C4 . . 128.44(9) ?
    C8 Fe1 C4 . . 115.60(9) ?
    C7 Fe1 C4 . . 149.79(9) ?
    C6 Fe1 C4 . . 167.51(9) ?
    C5 Fe1 C4 . . 40.42(7) ?
    C1 P1 C111 . . 102.03(8) ?
    C1 P1 C121 . . 104.60(8) ?
    C111 P1 C121 . . 108.68(8) ?
    C1 P1 S1 . . 115.51(6) ?
    C111 P1 S1 . . 113.07(6) ?
    C121 P1 S1 . . 112.11(6) ?
    C23 N1 C22 . . 111.15(15) ?
    C23 N1 C21 . . 113.45(13) ?
    C22 N1 C21 . . 110.67(14) ?
    C23 N1 H1 . . 105.4(14) ?
    C22 N1 H1 . . 108.3(14) ?
    C21 N1 H1 . . 107.5(14) ?
    C5 C1 C2 . . 107.49(14) ?
    C5 C1 P1 . . 125.37(13) ?
    C2 C1 P1 . . 126.99(12) ?
    C5 C1 Fe1 . . 70.16(10) ?
    C2 C1 Fe1 . . 68.65(9) ?
    P1 C1 Fe1 . . 129.96(9) ?
    C3 C2 C1 . . 107.29(14) ?
    C3 C2 C21 . . 125.22(15) ?
    C1 C2 C21 . . 127.46(15) ?
    C3 C2 Fe1 . . 69.87(10) ?
    C1 C2 Fe1 . . 69.63(9) ?
    C21 C2 Fe1 . . 124.22(12) ?
    C4 C3 C2 . . 108.61(15) ?
    C4 C3 Fe1 . . 70.43(10) ?
    C2 C3 Fe1 . . 68.85(10) ?
    C4 C3 H3 . . 125.7 ?
    C2 C3 H3 . . 125.7 ?
    Fe1 C3 H3 . . 126.6 ?
    C3 C4 C5 . . 108.46(15) ?
    C3 C4 Fe1 . . 69.01(10) ?
    C5 C4 Fe1 . . 69.80(10) ?
    C3 C4 H4 . . 125.8 ?
    C5 C4 H4 . . 125.8 ?
    Fe1 C4 H4 . . 127.0 ?
    C4 C5 C1 . . 108.15(15) ?
    C4 C5 Fe1 . . 69.79(11) ?
    C1 C5 Fe1 . . 68.72(10) ?
    C4 C5 H5 . . 125.9 ?
    C1 C5 H5 . . 125.9 ?
    Fe1 C5 H5 . . 127.1 ?
    C7 C6 C10 . . 107.7(2) ?
    C7 C6 Fe1 . . 69.75(13) ?
    C10 C6 Fe1 . . 69.42(12) ?
    C7 C6 H6 . . 126.2 ?
    C10 C6 H6 . . 126.2 ?
    Fe1 C6 H6 . . 126.2 ?
    C6 C7 C8 . . 108.0(2) ?
    C6 C7 Fe1 . . 70.33(12) ?
    C8 C7 Fe1 . . 69.55(13) ?
    C6 C7 H7 . . 126.0 ?
    C8 C7 H7 . . 126.0 ?
    Fe1 C7 H7 . . 125.7 ?
    C9 C8 C7 . . 107.9(2) ?
    C9 C8 Fe1 . . 69.72(13) ?
    C7 C8 Fe1 . . 69.73(12) ?
    C9 C8 H8 . . 126.1 ?
    C7 C8 H8 . . 126.1 ?
    Fe1 C8 H8 . . 126.1 ?
    C8 C9 C10 . . 107.8(2) ?
    C8 C9 Fe1 . . 70.17(13) ?
    C10 C9 Fe1 . . 69.96(12) ?
    C8 C9 H9 . . 126.1 ?
    C10 C9 H9 . . 126.1 ?
    Fe1 C9 H9 . . 125.3 ?
    C9 C10 C6 . . 108.7(2) ?
    C9 C10 Fe1 . . 69.74(13) ?
    C6 C10 Fe1 . . 70.40(12) ?
    C9 C10 H10 . . 125.6 ?
    C6 C10 H10 . . 125.6 ?
    Fe1 C10 H10 . . 125.8 ?
    C2 C21 N1 . . 112.54(14) ?
    C2 C21 H21A . . 109.1 ?
    N1 C21 H21A . . 109.1 ?
    C2 C21 H21B . . 109.1 ?
    N1 C21 H21B . . 109.1 ?
    H21A C21 H21B . . 107.8 ?
    N1 C22 H22A . . 109.5 ?
    N1 C22 H22B . . 109.5 ?
    H22A C22 H22B . . 109.5 ?
    N1 C22 H22C . . 109.5 ?
    H22A C22 H22C . . 109.5 ?
    H22B C22 H22C . . 109.5 ?
    N1 C23 H23A . . 109.5 ?
    N1 C23 H23B . . 109.5 ?
    H23A C23 H23B . . 109.5 ?
    N1 C23 H23C . . 109.5 ?
    H23A C23 H23C . . 109.5 ?
    H23B C23 H23C . . 109.5 ?
    C112 C111 C116 . . 119.31(17) ?
    C112 C111 P1 . . 119.92(13) ?
    C116 C111 P1 . . 120.64(13) ?
    C113 C112 C111 . . 120.24(17) ?
    C113 C112 H112 . . 119.9 ?
    C111 C112 H112 . . 119.9 ?
    C114 C113 C112 . . 119.92(18) ?
    C114 C113 H113 . . 120.0 ?
    C112 C113 H113 . . 120.0 ?
    C113 C114 C115 . . 120.27(18) ?
    C113 C114 H114 . . 119.9 ?
    C115 C114 H114 . . 119.9 ?
    C116 C115 C114 . . 120.12(18) ?
    C116 C115 H115 . . 119.9 ?
    C114 C115 H115 . . 119.9 ?
    C115 C116 C111 . . 120.11(17) ?
    C115 C116 H116 . . 119.9 ?
    C111 C116 H116 . . 119.9 ?
    C122 C121 C126 . . 119.11(17) ?
    C122 C121 P1 . . 123.04(14) ?
    C126 C121 P1 . . 117.85(14) ?
    C121 C122 C123 . . 119.84(19) ?
    C121 C122 H122 . . 120.1 ?
    C123 C122 H122 . . 120.1 ?
    C124 C123 C122 . . 120.5(2) ?
    C124 C123 H123 . . 119.7 ?
    C122 C123 H123 . . 119.7 ?
    C125 C124 C123 . . 120.03(19) ?
    C125 C124 H124 . . 120.0 ?
    C123 C124 H124 . . 120.0 ?
    C124 C125 C126 . . 120.0(2) ?
    C124 C125 H125 . . 120.0 ?
    C126 C125 H125 . . 120.0 ?
    C125 C126 C121 . . 120.50(19) ?
    C125 C126 H126 . . 119.7 ?
    C121 C126 H126 . . 119.7 ?
    C221 P2 C211 . . 103.57(8) ?
    C221 P2 S22 . . 109.33(6) ?
    C211 P2 S22 . . 109.40(7) ?
    C221 P2 S21 . . 108.27(6) ?
    C211 P2 S21 . . 107.77(6) ?
    S22 P2 S21 . . 117.58(3) ?
    C216 C211 C212 . . 119.37(18) ?
    C216 C211 P2 . . 120.67(15) ?
    C212 C211 P2 . . 119.88(15) ?
    C213 C212 C211 . . 119.8(2) ?
    C213 C212 H212 . . 120.1 ?
    C211 C212 H212 . . 120.1 ?
    C214 C213 C212 . . 120.2(2) ?
    C214 C213 H213 . . 119.9 ?
    C212 C213 H213 . . 119.9 ?
    C215 C214 C213 . . 120.2(2) ?
    C215 C214 H214 . . 119.9 ?
    C213 C214 H214 . . 119.9 ?
    C214 C215 C216 . . 119.8(2) ?
    C214 C215 H215 . . 120.1 ?
    C216 C215 H215 . . 120.1 ?
    C211 C216 C215 . . 120.6(2) ?
    C211 C216 H216 . . 119.7 ?
    C215 C216 H216 . . 119.7 ?
    C226 C221 C222 . . 119.09(17) ?
    C226 C221 P2 . . 120.61(14) ?
    C222 C221 P2 . . 120.22(14) ?
    C223 C222 C221 . . 120.29(19) ?
    C223 C222 H222 . . 119.9 ?
    C221 C222 H222 . . 119.9 ?
    C224 C223 C222 . . 120.08(19) ?
    C224 C223 H223 . . 120.0 ?
    C222 C223 H223 . . 120.0 ?
    C225 C224 C223 . . 119.96(19) ?
    C225 C224 H224 . . 120.0 ?
    C223 C224 H224 . . 120.0 ?
    C224 C225 C226 . . 120.3(2) ?
    C224 C225 H225 . . 119.9 ?
    C226 C225 H225 . . 119.9 ?
    C221 C226 C225 . . 120.31(19) ?
    C221 C226 H226 . . 119.8 ?
    C225 C226 H226 . . 119.8 ?
loop_
    _geom_hbond_atom_site_label_D
    _geom_hbond_atom_site_label_H
    _geom_hbond_atom_site_label_A
    _geom_hbond_site_symmetry_A
    _geom_hbond_distance_DH
    _geom_hbond_distance_HA
    _geom_hbond_distance_DA
    _geom_hbond_angle_DHA
    N1 H1 S21 . 0.85(2) 2.34(2) 3.1516(15) 160.3(19)
    C21 H21B S1 . 0.9900 2.8700 3.664(2) 137.00
    C22 H22C Cg2 3_767 0.99 2.75 3.621(3) 149
    C23 H23A Cg1 . 0.99 2.75 3.483(2) 132
_iucr_refine_instructions_details
;
TITL NM1F1 in P2(1)/c
CELL  0.71073  14.7800  18.3770  13.6318   90.000  112.557   90.000
ZERR     4.00   0.0003   0.0003   0.0003    0.000    0.002    0.000
LATT   1
SYMM  - X, 1/2 + Y, 1/2 - Z
SFAC  C    H    N    P    S    FE
UNIT  148  148  4    8    12   4
MERG   2
SHEL 40 0.78
HTAB    N1 S21
MPLA 5 C1 C2 C3 C4 C5 P1 S1
MPLA C2 C21 N1
FMAP   2
PLAN   25
SIZE     0.06   0.13   0.36
ACTA    54.20
BOND   $H
L.S.   8
TEMP   -93.00
WGHT    0.031600    2.153400
FVAR       3.15424
MOLE    1
FE1   6    0.892126    0.295821    0.563285    11.00000    0.02534    0.01906 =
         0.02753   -0.00295    0.01055    0.00148
S1    5    0.620463    0.371824    0.533492    11.00000    0.03012    0.03629 =
         0.03161   -0.00164    0.01887   -0.00764
P1    4    0.690989    0.409450    0.448708    11.00000    0.01831    0.02435 =
         0.01877   -0.00222    0.00753   -0.00269
N1    3    0.925241    0.494814    0.747499    11.00000    0.01945    0.02374 =
         0.02083   -0.00522    0.00523    0.00044
AFIX   2
H1    2    0.985785    0.486065    0.767212    11.00000   -1.20000
AFIX   0
C1    1    0.819885    0.389143    0.498554    11.00000    0.01955    0.02015 =
         0.01932   -0.00086    0.00658   -0.00195
C2    1    0.890665    0.401194    0.605034    11.00000    0.02046    0.01752 =
         0.02161   -0.00120    0.00653   -0.00028
C3    1    0.984774    0.382494    0.605662    11.00000    0.02073    0.02625 =
         0.02615   -0.00370    0.00651   -0.00174
AFIX  43
H3    2    1.045115    0.385438    0.665263    11.00000   -1.20000
AFIX   0
C4    1    0.973028    0.358839    0.502557    11.00000    0.02319    0.03202 =
         0.03200   -0.00336    0.01473   -0.00034
AFIX  43
H4    2    1.024069    0.342996    0.481492    11.00000   -1.20000
AFIX   0
C5    1    0.872167    0.362812    0.436102    11.00000    0.02418    0.02976 =
         0.02282   -0.00385    0.01050   -0.00242
AFIX  43
H5    2    0.844088    0.350230    0.362954    11.00000   -1.20000
AFIX   0
C6    1    0.838270    0.233636    0.653677    11.00000    0.05275    0.02524 =
         0.05729    0.00779    0.03227    0.00238
AFIX  43
H6    2    0.801726    0.250764    0.693110    11.00000   -1.20000
AFIX   0
C7    1    0.799789    0.209946    0.548151    11.00000    0.04449    0.02442 =
         0.06642    0.00804    0.00809   -0.00871
AFIX  43
H7    2    0.732347    0.208327    0.503016    11.00000   -1.20000
AFIX   0
C8    1    0.879313    0.188701    0.520245    11.00000    0.09463    0.01981 =
         0.05959   -0.01024    0.03902   -0.00313
AFIX  43
H8    2    0.874380    0.170010    0.453406    11.00000   -1.20000
AFIX   0
C9    1    0.966089    0.200203    0.608649    11.00000    0.04953    0.02702 =
         0.07662    0.01006    0.03076    0.01541
AFIX  43
H9    2    1.030609    0.191141    0.612379    11.00000   -1.20000
AFIX   0
C10   1    0.940772    0.227541    0.690901    11.00000    0.05044    0.03050 =
         0.04538    0.01308    0.01043    0.00384
AFIX  43
H10   2    0.985518    0.239876    0.760235    11.00000   -1.20000
AFIX   0
C21   1    0.871132    0.426186    0.699843    11.00000    0.02430    0.02375 =
         0.02164   -0.00345    0.00857   -0.00330
AFIX  23
H21A  2    0.890804    0.387327    0.754307    11.00000   -1.20000
H21B  2    0.799943    0.434532    0.678401    11.00000   -1.20000
AFIX   0
C22   1    0.905235    0.516756    0.842486    11.00000    0.03636    0.03970 =
         0.02814   -0.01105    0.01411    0.00094
AFIX 137
H22A  2    0.945937    0.558835    0.876429    11.00000   -1.50000
H22B  2    0.920693    0.476186    0.892932    11.00000   -1.50000
H22C  2    0.835919    0.529678    0.820567    11.00000   -1.50000
AFIX   0
C23   1    0.905430    0.555451    0.670546    11.00000    0.04064    0.02250 =
         0.02987   -0.00133    0.00592   -0.00115
AFIX 137
H23A  2    0.835903    0.568544    0.644844    11.00000   -1.50000
H23B  2    0.921887    0.540302    0.610461    11.00000   -1.50000
H23C  2    0.945388    0.597642    0.705401    11.00000   -1.50000
AFIX   0
C111  1    0.690609    0.508041    0.441820    11.00000    0.01720    0.02490 =
         0.01675   -0.00128    0.00284   -0.00053
C112  1    0.630900    0.548213    0.480019    11.00000    0.02043    0.03440 =
         0.02597   -0.00314    0.00888    0.00070
AFIX  43
H112  2    0.586848    0.523833    0.504486    11.00000   -1.20000
AFIX   0
C113  1    0.635654    0.623847    0.482401    11.00000    0.03101    0.03294 =
         0.03368   -0.00472    0.01095    0.00720
AFIX  43
H113  2    0.594854    0.651042    0.508370    11.00000   -1.20000
AFIX   0
C114  1    0.699799    0.659359    0.446942    11.00000    0.03999    0.02456 =
         0.02979    0.00065    0.00628    0.00383
AFIX  43
H114  2    0.703972    0.710953    0.449966    11.00000   -1.20000
AFIX   0
C115  1    0.758161    0.619947    0.406921    11.00000    0.02941    0.03015 =
         0.02389    0.00507    0.00701   -0.00173
AFIX  43
H115  2    0.800837    0.644680    0.380862    11.00000   -1.20000
AFIX   0
C116  1    0.754283    0.544600    0.404915    11.00000    0.02245    0.02942 =
         0.01983    0.00162    0.00687    0.00171
AFIX  43
H116  2    0.794974    0.517747    0.378408    11.00000   -1.20000
AFIX   0
C121  1    0.643095    0.373388    0.314524    11.00000    0.01750    0.03141 =
         0.02219   -0.00383    0.00657   -0.00135
C122  1    0.634190    0.414648    0.226474    11.00000    0.04231    0.03755 =
         0.02546   -0.00355    0.01126   -0.01135
AFIX  43
H122  2    0.653642    0.464283    0.234626    11.00000   -1.20000
AFIX   0
C123  1    0.596649    0.383277    0.125851    11.00000    0.05306    0.05219 =
         0.02317   -0.00207    0.01158   -0.00944
AFIX  43
H123  2    0.590543    0.411704    0.065426    11.00000   -1.20000
AFIX   0
C124  1    0.568392    0.311612    0.113244    11.00000    0.03704    0.05004 =
         0.02529   -0.01216    0.00667   -0.00036
AFIX  43
H124  2    0.542675    0.290664    0.044272    11.00000   -1.20000
AFIX   0
C125  1    0.577257    0.270254    0.200113    11.00000    0.04687    0.03341 =
         0.03458   -0.01119    0.00655   -0.00278
AFIX  43
H125  2    0.558199    0.220538    0.191412    11.00000   -1.20000
AFIX   0
C126  1    0.614051    0.300977    0.300732    11.00000    0.04194    0.03185 =
         0.02530   -0.00349    0.00621   -0.00365
AFIX  43
H126  2    0.619426    0.272268    0.360672    11.00000   -1.20000
AFIX   0
MOLE    2
P2    4    1.192526    0.421607    0.915975    11.00000    0.02100    0.02592 =
         0.01844   -0.00071    0.00710    0.00091
S21   5    1.153947    0.505078    0.814028    11.00000    0.02312    0.03214 =
         0.02524    0.00576    0.00693    0.00201
S22   5    1.085926    0.365030    0.934929    11.00000    0.02899    0.03733 =
         0.03044   -0.00325    0.01418   -0.00756
C211  1    1.269181    0.360272    0.875030    11.00000    0.02933    0.03090 =
         0.01863    0.00336    0.00922    0.00772
C212  1    1.358915    0.384276    0.876638    11.00000    0.02865    0.04489 =
         0.02581   -0.00012    0.00992    0.00483
AFIX  43
H212  2    1.381908    0.431603    0.902204    11.00000   -1.20000
AFIX   0
C213  1    1.414911    0.338879    0.840759    11.00000    0.03015    0.06650 =
         0.03061    0.00507    0.01248    0.01271
AFIX  43
H213  2    1.476214    0.355258    0.841733    11.00000   -1.20000
AFIX   0
C214  1    1.381685    0.269969    0.803660    11.00000    0.05346    0.05175 =
         0.03353    0.00810    0.02035    0.02832
AFIX  43
H214  2    1.420351    0.239028    0.779519    11.00000   -1.20000
AFIX   0
C215  1    1.292848    0.246085    0.801601    11.00000    0.06530    0.03138 =
         0.04202    0.00395    0.02623    0.01422
AFIX  43
H215  2    1.269868    0.198849    0.775542    11.00000   -1.20000
AFIX   0
C216  1    1.236787    0.291139    0.837683    11.00000    0.04334    0.02965 =
         0.03479    0.00234    0.01942    0.00536
AFIX  43
H216  2    1.175653    0.274376    0.836734    11.00000   -1.20000
AFIX   0
C221  1    1.276073    0.455585    1.044888    11.00000    0.02077    0.02793 =
         0.02082   -0.00049    0.00942    0.00044
C222  1    1.327135    0.407045    1.125786    11.00000    0.03292    0.03113 =
         0.02613    0.00114    0.00832    0.00406
AFIX  43
H222  2    1.321722    0.356171    1.112417    11.00000   -1.20000
AFIX   0
C223  1    1.385855    0.432717    1.225791    11.00000    0.03110    0.04922 =
         0.02335    0.00263    0.00245    0.00600
AFIX  43
H223  2    1.420701    0.399416    1.280582    11.00000   -1.20000
AFIX   0
C224  1    1.393680    0.506537    1.245718    11.00000    0.03088    0.05445 =
         0.02727   -0.01161    0.00562   -0.00903
AFIX  43
H224  2    1.433589    0.524045    1.314305    11.00000   -1.20000
AFIX   0
C225  1    1.343547    0.554879    1.166038    11.00000    0.04530    0.03356 =
         0.03935   -0.01005    0.01048   -0.00959
AFIX  43
H225  2    1.348644    0.605681    1.180006    11.00000   -1.20000
AFIX   0
C226  1    1.285635    0.529611    1.065454    11.00000    0.03470    0.02924 =
         0.02970   -0.00049    0.00829   -0.00282
AFIX  43
H226  2    1.252415    0.563249    1.010480    11.00000   -1.20000
HKLF    4
REM  NM1F1 in P2(1)/c
REM R1 =  0.0310 for   6435 Fo > 4sig(Fo)  and  0.0400 for all   7498 data
REM    402 parameters refined using      0 restraints
END
WGHT      0.0318      2.1482
REM Highest difference peak  0.493,  deepest hole -0.274,  1-sigma level  0.054
Q1    1   0.6896  0.4609  0.4446  11.00000  0.05    0.49
Q2    1   1.2351  0.4419  0.9914  11.00000  0.05    0.39
Q3    1   0.7627  0.3994  0.4748  11.00000  0.05    0.37
Q4    1   0.8273  0.2919  0.5033  11.00000  0.05    0.32
Q5    1   0.6723  0.3915  0.3728  11.00000  0.05    0.32
Q6    1   1.2440  0.3856  0.8989  11.00000  0.05    0.31
Q7    1   1.3044  0.3801  0.8549  11.00000  0.05    0.31
Q8    1   0.6837  0.6388  0.4779  11.00000  0.05    0.29
Q9    1   0.8214  0.2032  0.4903  11.00000  0.05    0.29
Q10   1   1.1744  0.4676  0.8848  11.00000  0.05    0.28
Q11   1   0.8446  0.3870  0.4606  11.00000  0.05    0.26
Q12   1   0.7325  0.6361  0.4416  11.00000  0.05    0.26
Q13   1   1.3378  0.2676  0.8153  11.00000  0.05    0.26
Q14   1   0.6233  0.5875  0.4660  11.00000  0.05    0.26
Q15   1   0.6665  0.3983  0.5010  11.00000  0.05    0.25
Q16   1   0.9245  0.3741  0.4650  11.00000  0.05    0.25
Q17   1   1.3370  0.4225  1.1829  11.00000  0.05    0.24
Q18   1   0.7642  0.5833  0.4200  11.00000  0.05    0.23
Q19   1   0.5551  0.3521  0.1094  11.00000  0.05    0.23
Q20   1   1.2816  0.4289  1.0948  11.00000  0.05    0.23
Q21   1   1.1444  0.3915  0.9161  11.00000  0.05    0.23
Q22   1   0.9399  0.4012  0.6065  11.00000  0.05    0.23
Q23   1   0.6141  0.3926  0.2651  11.00000  0.05    0.23
Q24   1   1.2466  0.3388  0.8424  11.00000  0.05    0.23
Q25   1   0.8931  0.4608  0.7201  11.00000  0.05    0.23
;
data_global
_journal_date_recd_electronic     2012-02-27
_journal_date_accepted     2012-02-29
_journal_name_full     'Acta Crystallographica, Section E'
_journal_year     2012
_journal_volume     68
_journal_issue      4
_journal_page_first     m381
_journal_page_last     m382
_journal_paper_category     QM
_journal_paper_doi     10.1107/S1600536812009129
_journal_coeditor_code     HP2031
_publ_contact_author_name     'Jean-Claude Daran'
_publ_contact_author_address
;
CNRS, LCC, 205 route de Narbonne,
BP 44099, F-31077, Toulouse cedex 4, France
;
_publ_contact_author_email     'daran@lcc-toulouse.fr'
_publ_contact_author_fax     '33 (05) 61 55 30 03'
_publ_contact_author_phone     '33 (0)5 61 33 31 74'
_publ_section_title
;
<i>rac</i>-{[2-(Diphenylthiophosphoryl)ferrocenyl]methyl}dimethylammonium
diphenyldithiophosphinate
;
loop_
    _publ_author_name
    _publ_author_footnote
    _publ_author_address
    'Mouas, Nardjes' .
;
Unit\'e de Recherche de Chimie Mol\'eculaire et Structurale CHEMS
Universit\'e Mentouri, Constantine, Algeria
CNRS, LCC, 205 route de Narbonne,
BP 44099, F-31077, Toulouse cedex 4, France
;
    'Merazig, Hocine' .
;
Unit\'e de Recherche de Chimie Mol\'eculaire et Structurale CHEMS
Universit\'e Mentouri, Constantine, Algeria
;
    'Daran, Jean-Claude' .
;
CNRS, LCC, 205 route de Narbonne,
BP 44099, F-31077, Toulouse cedex 4, France
;
    'Manoury, Eric' .
;
CNRS, LCC, 205 route de Narbonne,
BP 44099, F-31077, Toulouse cedex 4, France
;
_publ_section_synopsis     .
