# Supplementary material for: rac-{[2-(Diphenyl­thio­phosphor­yl)ferrocen­yl]meth­yl}dimethyl­ammonium diphenyl­dithio­phosphinate
Source: Acta Crystallogr Sect E Struct Rep Online. 2012 Mar 7;68(Pt 4):m381–2. doi: 10.1107/S1600536812009129 (PMC3343798; doi:10.1107/S1600536812009129)
Supplement: Supplementary file 2 [file e-68-0m381-Isup2.hkl]

# 
# h,k,l, Fc-squared, Fo-squared, sigma(Fo-squared) and status flag 
# 
data_I
_shelx_title ' NM1F1 in P2(1)/c' 
_shelx_refln_list_code          4 
_shelx_F_calc_maximum      332.04 
_exptl_crystal_F_000      1480.00 
_reflns_d_resolution_high  0.7800 
 
loop_ 
 _symmetry_equiv_pos_as_xyz 
 'x, y, z' 
 '-x, y+1/2, -z+1/2' 
 '-x, -y, -z' 
 'x, -y-1/2, z-1/2' 
 
_cell_length_a    14.7800 
_cell_length_b    18.3770 
_cell_length_c    13.6318 
_cell_angle_alpha  90.000 
_cell_angle_beta  112.557 
_cell_angle_gamma  90.000 
 
_shelx_F_squared_multiplier     1.000 
 
loop_ 
 _refln_index_h 
 _refln_index_k 
 _refln_index_l 
 _refln_F_squared_calc 
 _refln_F_squared_meas 
 _refln_F_squared_sigma 
 _refln_observed_status 
   2   0   0    16036.76    15646.60    228.16 o 
   3   0   0    13437.05    13947.62    155.16 o 
   4   0   0   110253.29    98961.48    804.05 o 
   5   0   0     1148.41     1203.40     19.03 o 
   6   0   0     4742.39     4889.56     53.67 o 
   7   0   0       88.57      118.53      7.65 o 
   8   0   0     1831.40     1973.20     30.86 o 
   9   0   0       61.48       84.53      7.01 o 
  10   0   0     8901.14     8701.21     85.65 o 
  11   0   0     2944.19     2953.40     67.65 o 
  12   0   0      413.54      389.41     26.03 o 
  13   0   0      234.49      228.53     21.30 o 
  14   0   0     1095.52     1165.78     47.28 o 
  15   0   0     2135.05     2285.75     69.60 o 
  16   0   0      431.19      496.06     35.27 o 
  17   0   0      223.24      169.35     30.96 o 
   2   1   0    12172.90    12127.24    188.91 o 
   3   1   0    48087.39    47595.25    302.94 o 
   4   1   0      324.04      364.54      9.03 o 
   5   1   0     5885.22     6314.94     57.93 o 
   6   1   0     1462.96     1301.08     18.60 o 
   7   1   0      716.96      539.00     12.41 o 
   8   1   0       56.96       58.86      5.66 o 
   9   1   0      680.12      614.49     13.38 o 
  10   1   0     3158.00     3131.76     33.57 o 
  11   1   0     4024.71     3991.95     44.50 o 
  12   1   0      538.95      550.37     18.88 o 
  13   1   0        7.27        7.87      8.98 o 
  14   1   0       16.54       16.92      9.26 o 
  15   1   0     1194.23     1270.75     36.82 o 
  16   1   0      610.57      740.74     29.75 o 
  17   1   0      110.37       95.05     13.26 o 
   2   2   0    13079.28    13467.80    159.01 o 
   3   2   0     1431.42     1679.93     16.13 o 
   4   2   0      212.00      222.26      5.75 o 
   5   2   0       15.38       30.05      3.92 o 
   6   2   0     6413.43     6433.52     51.28 o 
   7   2   0      104.64      135.18      8.15 o 
   8   2   0     1241.56     1154.66     22.23 o 
   9   2   0     3602.13     3500.39     36.03 o 
  10   2   0      763.26      769.91     16.47 o 
  11   2   0        0.89        5.76      6.38 o 
  12   2   0      392.07      375.97     15.95 o 
  13   2   0     2276.68     2352.41     40.96 o 
  14   2   0      507.47      540.38     27.91 o 
  15   2   0      278.91      292.30     18.78 o 
  16   2   0       11.03       13.51     10.66 o 
  17   2   0      342.15      339.82     21.40 o 
   1   3   0     5057.75     5271.56     66.67 o 
   2   3   0    26198.89    27010.49    178.94 o 
   3   3   0     4581.49     4522.25     59.01 o 
   4   3   0     1642.00     1762.05     16.80 o 
   5   3   0     4640.81     4913.85     39.39 o 
   6   3   0      638.68      713.12     13.17 o 
   7   3   0     1518.70     1670.93     27.26 o 
   8   3   0     4263.32     4058.00     48.22 o 
   9   3   0     1499.03     1404.12     41.50 o 
  10   3   0      529.51      544.82     18.24 o 
  11   3   0      180.19      147.77     10.80 o 
  12   3   0     3705.75     3875.47     55.94 o 
  13   3   0      365.71      394.35     17.21 o 
  14   3   0      843.63      830.66     28.79 o 
  15   3   0        6.63        8.70     13.22 o 
  16   3   0        4.34       -9.56      9.56 o 
  17   3   0      120.14      129.50     20.91 o 
   0   4   0     5260.82     5601.16     88.48 o 
   1   4   0     4741.23     5032.68     75.31 o 
   2   4   0       29.71       49.46      4.56 o 
   3   4   0    15594.40    15961.75    120.39 o 
   4   4   0      601.65      643.26     13.69 o 
   5   4   0     1762.20     1857.49     22.17 o 
   6   4   0      465.72      588.97     12.51 o 
   7   4   0     4222.47     4260.99     40.69 o 
   8   4   0      431.24      532.21     18.83 o 
   9   4   0      239.13      290.94     15.15 o 
  10   4   0      878.86      719.27     23.96 o 
  11   4   0      936.64      897.96     24.83 o 
  12   4   0      311.65      295.60     15.91 o 
  13   4   0       43.40        8.28      7.15 o 
  14   4   0      118.67       94.59     13.08 o 
  15   4   0        4.02        1.55      9.36 o 
  16   4   0      962.72     1047.25     38.36 o 
  17   4   0        3.82       -2.36     12.62 o 
   1   5   0       93.64       90.91      6.41 o 
   2   5   0     1230.50     1335.14     32.55 o 
   3   5   0       26.33       20.48      4.32 o 
   4   5   0     2603.06     2558.71     30.85 o 
   5   5   0      957.64      975.39     23.26 o 
   6   5   0     5127.14     5367.41     51.46 o 
   7   5   0      260.03      264.25     12.65 o 
   8   5   0      398.90      368.51     13.25 o 
   9   5   0     1337.61     1415.70     36.43 o 
  10   5   0      304.22      319.88     27.67 o 
  11   5   0     2079.71     2026.86     48.13 o 
  12   5   0      239.34      276.54     16.88 o 
  13   5   0       75.13       76.53     10.62 o 
  14   5   0        0.59      -12.28     12.28 o 
  15   5   0      843.75      793.84     32.12 o 
  16   5   0       80.67      121.63     16.02 o 
  17   5   0       99.36       78.61     18.02 o 
   0   6   0     1207.25     1339.18     29.47 o 
   1   6   0     4134.63     4243.03     71.20 o 
   2   6   0     6557.68     6714.88     60.07 o 
   3   6   0     1495.02     1544.10     25.24 o 
   4   6   0      221.58      220.39     18.40 o 
   5   6   0     2005.83     2037.88     32.25 o 
   6   6   0     3287.85     3499.37     42.20 o 
   7   6   0     1685.90     1707.66     23.86 o 
   8   6   0     1325.02     1211.55     22.91 o 
   9   6   0      307.47      316.01     11.29 o 
  10   6   0     1108.95      951.97     31.20 o 
  11   6   0       15.45       11.29     13.51 o 
  12   6   0      936.49      914.48     34.16 o 
  13   6   0      620.05      585.01     24.56 o 
  14   6   0      501.03      480.35     26.86 o 
  15   6   0      104.33      105.36     15.61 o 
  16   6   0     1867.04     1929.07     52.46 o 
   1   7   0      482.57      564.83     17.09 o 
   2   7   0     2609.12     2554.48     32.88 o 
   3   7   0      102.57       94.53      6.80 o 
   4   7   0       30.44       19.48      4.86 o 
   5   7   0        0.13       -6.23      6.23 o 
   6   7   0      214.55      223.38     13.65 o 
   7   7   0       53.12       45.89      5.52 o 
   8   7   0     1541.84     1577.93     25.92 o 
   9   7   0       40.08       21.44      6.80 o 
  10   7   0        0.76       -1.55      5.94 o 
  11   7   0      258.79      222.43     17.14 o 
  12   7   0      571.92      565.26     26.95 o 
  13   7   0       45.95       55.90     16.96 o 
  14   7   0      297.84      287.23     22.18 o 
  15   7   0      155.34      143.78     17.33 o 
  16   7   0       15.88       14.58     12.34 o 
   0   8   0     7551.31     7984.72     89.86 o 
   1   8   0       94.69      110.46      9.32 o 
   2   8   0      349.16      318.03     14.75 o 
   3   8   0     3158.31     3487.14     42.58 o 
   4   8   0     1082.95     1074.82     24.60 o 
   5   8   0      950.50      829.29     21.54 o 
   6   8   0      463.04      497.41     19.74 o 
   7   8   0        4.12        6.04      7.35 o 
   8   8   0       45.75       49.44      5.81 o 
   9   8   0     5065.74     5032.46     62.39 o 
  10   8   0     1463.18     1533.69     28.44 o 
  11   8   0       76.98       68.12     11.30 o 
  12   8   0      793.41      782.87     29.08 o 
  13   8   0     4671.03     4896.21     91.46 o 
  14   8   0     1166.69     1234.04     39.80 o 
  15   8   0       99.70       87.71     14.49 o 
  16   8   0      211.44      222.55     19.87 o 
   1   9   0     5841.81     6320.88     74.98 o 
   2   9   0     2441.74     2501.53     39.69 o 
   3   9   0     4040.35     4111.83     48.83 o 
   4   9   0    12530.51    12086.30     96.36 o 
   5   9   0      653.80      639.97     19.84 o 
   6   9   0    12925.61    12747.51    129.95 o 
   7   9   0     4827.70     4884.78     83.74 o 
   8   9   0     3297.16     3217.80     48.81 o 
   9   9   0     1654.71     1660.52     31.16 o 
  10   9   0      840.56      798.29     26.90 o 
  11   9   0      403.10      404.82     20.48 o 
  12   9   0      241.31      237.02     19.00 o 
  13   9   0      452.69      490.93     27.65 o 
  14   9   0      500.34      546.47     30.37 o 
  15   9   0       42.57       53.90     15.18 o 
  16   9   0      769.24      788.19     50.50 o 
   0  10   0    13621.78    14236.26    147.56 o 
   1  10   0     4032.84     4011.07     58.72 o 
   2  10   0        0.23       -3.77      6.87 o 
   3  10   0     2665.42     2684.80     39.08 o 
   4  10   0     5403.45     5486.18     62.42 o 
   5  10   0     1113.20      972.61     22.17 o 
   6  10   0      358.61      343.70     16.92 o 
   7  10   0      398.06      348.99     16.35 o 
   8  10   0      101.79       87.99     11.60 o 
   9  10   0     1461.64     1425.24     32.89 o 
  10  10   0     1387.24     1312.40     35.20 o 
  11  10   0      599.09      656.20     26.40 o 
  12  10   0       11.68       13.53     10.40 o 
  13  10   0       50.54       48.07     12.87 o 
  14  10   0     1212.20     1267.79     45.36 o 
  15  10   0      330.25      391.53     27.44 o 
   1  11   0     9917.11    10427.14    112.83 o 
   2  11   0     2117.28     1812.05     39.32 o 
   3  11   0     6488.09     6587.93     98.61 o 
   4  11   0      134.03      142.82      9.43 o 
   5  11   0      547.50      569.85     25.94 o 
   6  11   0       93.23       79.14      7.58 o 
   7  11   0      950.94     1024.59     28.43 o 
   8  11   0       62.32       82.82     10.82 o 
   9  11   0     1474.37     1465.88     43.68 o 
  10  11   0      155.74      181.21     14.84 o 
  11  11   0     4493.93     4447.13     90.85 o 
  12  11   0     1683.77     1669.97     47.76 o 
  13  11   0      268.21      269.94     22.88 o 
  14  11   0        5.09       11.28     11.10 o 
  15  11   0      324.13      350.26     29.01 o 
   0  12   0     4792.44     5102.22     73.08 o 
   1  12   0      705.79      639.08     19.09 o 
   2  12   0     2060.52     1812.32     41.19 o 
   3  12   0      656.63      677.73     24.71 o 
   4  12   0     1298.29     1200.02     25.60 o 
   5  12   0       90.55       65.66      7.49 o 
   6  12   0     8278.11     8126.18    104.88 o 
   7  12   0     2824.43     2869.40     44.61 o 
   8  12   0    10671.17    10441.19    114.84 o 
   9  12   0      852.64      869.53     28.93 o 
  10  12   0        9.51       16.20      8.97 o 
  11  12   0     2718.38     2746.37     59.38 o 
  12  12   0      117.47      155.03     15.89 o 
  13  12   0      685.69      572.67     30.54 o 
  14  12   0      207.13      206.77     20.21 o 
  15  12   0      388.17      330.61     32.54 o 
   1  13   0       16.58       21.66      5.79 o 
   2  13   0        4.67        3.37      8.51 o 
   3  13   0     1502.38     1470.48     53.62 o 
   4  13   0      121.96      128.83     10.57 o 
   5  13   0      907.32      786.97     21.98 o 
   6  13   0      195.04      183.52     10.73 o 
   7  13   0      212.88      204.31     22.10 o 
   8  13   0      138.03      142.30     11.74 o 
   9  13   0      563.81      539.34     23.17 o 
  10  13   0      778.51      741.62     25.23 o 
  11  13   0     1588.82     1678.30     43.91 o 
  12  13   0      795.89      811.72     31.53 o 
  13  13   0       20.99        5.37     10.93 o 
  14  13   0      523.25      454.68     28.83 o 
   0  14   0    10120.71     9228.17    133.02 o 
   1  14   0     3953.39     3844.82     89.76 o 
   2  14   0       25.13       12.46     10.13 o 
   3  14   0     2307.10     2377.96     60.03 o 
   4  14   0     3278.06     3105.48     59.63 o 
   5  14   0       74.42       55.52      7.97 o 
   6  14   0       69.32       63.52      7.72 o 
   7  14   0      314.86      284.85     14.71 o 
   8  14   0       42.92       25.59      7.34 o 
   9  14   0       64.81       40.72      7.45 o 
  10  14   0      369.10      296.33     18.76 o 
  11  14   0       51.69       57.29     11.07 o 
  12  14   0        8.40       -3.83     12.43 o 
  13  14   0        8.19      -12.30     12.30 o 
  14  14   0       58.93       21.93     13.45 o 
   1  15   0      301.15      300.59     20.01 o 
   2  15   0       88.54       96.87     13.10 o 
   3  15   0       47.88       65.75     11.87 o 
   4  15   0     1898.36     1771.72     45.52 o 
   5  15   0        6.48       -3.79      8.48 o 
   6  15   0     1208.48     1163.98     30.54 o 
   7  15   0      273.09      310.10     23.17 o 
   8  15   0        0.45       -9.07      9.07 o 
   9  15   0      477.18      470.35     22.80 o 
  10  15   0       44.79       38.00      9.50 o 
  11  15   0        5.02       -6.41     10.66 o 
  12  15   0      183.66      175.98     16.80 o 
  13  15   0      156.39      137.73     16.52 o 
   0  16   0     1741.44     1646.84     70.66 o 
   1  16   0      121.88      101.18     13.04 o 
   2  16   0      602.31      556.03     26.30 o 
   3  16   0       79.37       83.13     12.43 o 
   4  16   0     2449.99     2253.10     53.40 o 
   5  16   0      997.02      950.92     31.10 o 
   6  16   0       33.37       40.28      9.05 o 
   7  16   0      383.00      416.43     19.99 o 
   8  16   0     1317.68     1310.44     37.95 o 
   9  16   0      695.54      751.41     29.98 o 
  10  16   0      626.10      681.30     29.49 o 
  11  16   0      369.24      373.39     22.54 o 
  12  16   0       50.57       39.21     11.93 o 
   1  17   0       49.02       44.69     12.13 o 
   2  17   0      615.68      535.14     27.24 o 
   3  17   0      651.19      640.38     34.53 o 
   4  17   0       13.24       14.83     14.00 o 
   5  17   0      373.52      323.56     19.31 o 
   6  17   0        0.52        4.21      9.04 o 
   7  17   0      851.97      828.64     27.77 o 
   8  17   0      642.79      702.52     29.00 o 
   9  17   0     2481.45     2594.83     56.31 o 
  10  17   0       64.34       93.02     17.38 o 
  11  17   0        0.60      -11.31     11.31 o 
  12  17   0      224.48      218.61     20.64 o 
   0  18   0     1163.84     1200.84     58.96 o 
   1  18   0      227.45      211.91     18.82 o 
   2  18   0       49.84       43.93     11.48 o 
   3  18   0       42.76       45.48     11.88 o 
   4  18   0       56.71       40.63     14.13 o 
   5  18   0      982.79     1008.70     34.19 o 
   6  18   0       81.03      103.71     14.76 o 
   7  18   0       61.14       60.25     10.33 o 
   8  18   0        8.49       13.62     10.17 o 
   9  18   0      401.78      450.62     24.91 o 
  10  18   0      974.90     1084.86     38.01 o 
  11  18   0      189.90      215.22     27.71 o 
   1  19   0      183.52      201.42     19.02 o 
   2  19   0       20.02       13.78     12.00 o 
   3  19   0      213.86      154.39     19.07 o 
   4  19   0      731.20      735.90     32.98 o 
   5  19   0       63.78       48.43     11.60 o 
   6  19   0      350.16      400.06     20.67 o 
   7  19   0       96.71       26.85      9.82 o 
   8  19   0      422.99      463.11     24.63 o 
   9  19   0      128.07      195.88     20.36 o 
  10  19   0      510.65      516.53     37.36 o 
   0  20   0      665.25      707.09     48.84 o 
   1  20   0      828.21      817.20     36.92 o 
   2  20   0        2.45        5.01     12.97 o 
   3  20   0       31.36       36.47     14.21 o 
   4  20   0      145.38      143.20     15.01 o 
   5  20   0     2876.28     2892.88     61.65 o 
   6  20   0       51.82       52.56     11.62 o 
   7  20   0      530.18      584.19     28.47 o 
   8  20   0       45.73       16.59     15.66 o 
   9  20   0      504.32      484.33     41.53 o 
   1  21   0      201.21      304.10     25.07 o 
   2  21   0     3744.01     3963.86     98.45 o 
   3  21   0      381.45      419.97     27.46 o 
   4  21   0      152.76      132.54     18.11 o 
   5  21   0        4.23       10.32     18.52 o 
   6  21   0        3.87      -11.69     11.69 o 
   7  21   0      125.44      145.58     15.87 o 
   0  22   0      139.95      130.12     31.95 o 
   1  22   0      188.01      231.41     23.66 o 
   2  22   0       51.61      124.70     22.42 o 
   3  22   0      360.22      393.40     32.67 o 
   4  22   0        4.68        3.28     12.50 o 
   5  22   0       54.72       41.14     12.08 o 
   6  22   0       80.74       54.45     14.44 o 
   1  23   0       30.98       69.74     30.77 o 
   2  23   0       91.60      156.89     32.92 o 
   3  23   0      528.17      641.92     73.03 o 
 -17   1   1      711.46      712.20     32.42 o 
 -16   1   1      904.65      995.52     36.42 o 
 -15   1   1      871.79      896.86     30.41 o 
 -14   1   1      490.81      501.39     22.34 o 
 -13   1   1      547.84      537.83     21.77 o 
 -12   1   1     2578.18     2524.60     39.02 o 
 -11   1   1     4084.04     4285.77     51.72 o 
 -10   1   1       99.26       93.61      5.66 o 
  -9   1   1     2155.10     2274.45     25.65 o 
  -8   1   1     8401.51     8347.46     57.27 o 
  -7   1   1     3514.21     3488.08     30.38 o 
  -6   1   1     1576.58     1892.21     25.18 o 
  -5   1   1     2350.89     2263.46     18.93 o 
  -4   1   1    15871.76    16592.36    131.72 o 
  -3   1   1        0.11       23.53      3.54 o 
   2   1   1     1001.39      935.74     11.93 o 
   3   1   1    28375.01    27894.26    296.91 o 
   4   1   1     2563.24     2526.12     23.37 o 
   5   1   1      322.04      322.89      8.99 o 
   6   1   1       37.94       72.06      6.07 o 
   7   1   1     1455.95     1486.91     24.05 o 
   8   1   1      265.44      260.74     10.40 o 
   9   1   1      103.33       91.05      6.33 o 
  10   1   1      517.21      460.36     16.39 o 
  11   1   1        0.25        9.78      7.12 o 
  12   1   1      470.68      453.41     17.83 o 
  13   1   1     1525.15     1575.16     38.04 o 
  14   1   1     1899.20     2023.86     45.25 o 
  15   1   1     2151.92     2223.16     49.28 o 
  16   1   1     2129.59     2066.68     49.30 o 
  17   1   1        0.97      -18.18     18.18 o 
 -17   2   1      346.57      354.44     21.10 o 
 -16   2   1      187.42      221.94     16.95 o 
 -15   2   1      401.69      448.94     24.43 o 
 -14   2   1      142.91      143.53     14.51 o 
 -13   2   1      108.45      106.87      9.47 o 
 -12   2   1     1173.72     1102.15     31.99 o 
 -11   2   1     8490.54     8291.47     73.56 o 
 -10   2   1        1.27       11.63      4.93 o 
  -9   2   1      685.92      552.51     11.93 o 
  -8   2   1       56.15       33.23      4.46 o 
  -7   2   1      880.88      829.89     14.03 o 
  -6   2   1     1660.65     1849.39     18.91 o 
  -5   2   1     5586.44     6029.95     37.69 o 
  -4   2   1     9893.65    10658.50     60.41 o 
  -3   2   1     2341.92     2799.53     31.12 o 
  -2   2   1     2627.43     2824.65     35.22 o 
   1   2   1     7655.73     7835.12    101.57 o 
   2   2   1    12386.07    12760.00    112.64 o 
   3   2   1    21850.06    21873.92    206.60 o 
   4   2   1     1250.75     1269.08     16.79 o 
   5   2   1     1240.45     1275.34     26.88 o 
   6   2   1      416.58      452.50     13.55 o 
   7   2   1       19.22        6.69      6.80 o 
   8   2   1     2422.35     2350.21     28.63 o 
   9   2   1     4317.43     4063.55     46.19 o 
  10   2   1     1111.17      999.91     18.70 o 
  11   2   1     1552.60     1445.69     30.20 o 
  12   2   1      577.74      543.33     19.69 o 
  13   2   1     1617.26     1674.67     35.42 o 
  14   2   1      434.40      420.62     21.33 o 
  15   2   1      681.24      633.66     26.66 o 
  16   2   1       75.51       92.26     12.90 o 
 -17   3   1      377.30      363.11     21.84 o 
 -16   3   1       60.52       60.28     12.18 o 
 -15   3   1      135.23      102.76     11.76 o 
 -14   3   1     1083.94     1107.18     32.23 o 
 -13   3   1      147.95      155.96     12.10 o 
 -12   3   1     1410.79     1410.06     31.23 o 
 -11   3   1      161.15      120.44     12.51 o 
 -10   3   1        5.09       -5.96      5.96 o 
  -9   3   1     1424.50     1367.46     34.25 o 
  -8   3   1     2774.65     2863.52     34.78 o 
  -7   3   1      108.68      169.13      7.78 o 
  -6   3   1     8572.04     8994.88     65.24 o 
  -5   3   1     2870.91     2940.39     25.30 o 
  -4   3   1      762.78      800.85     10.96 o 
  -3   3   1    11953.63    12557.90     83.09 o 
  -2   3   1    13037.96    14039.46    125.90 o 
  -1   3   1    19500.62    19856.26    242.45 o 
   0   3   1     7839.00     8128.68     80.54 o 
   1   3   1     2636.64     2668.62     45.26 o 
   2   3   1     3486.94     3962.52     42.36 o 
   3   3   1     5206.22     5325.89     62.27 o 
   4   3   1     8952.84     8874.27     87.54 o 
   5   3   1     7774.39     7832.84     83.61 o 
   6   3   1      197.52      172.01      8.81 o 
   7   3   1     4099.25     4383.42     55.08 o 
   8   3   1     5762.65     5610.50     67.65 o 
   9   3   1     1070.65     1019.52     24.73 o 
  10   3   1     1485.63     1396.83     30.36 o 
  11   3   1      194.72      188.58     11.84 o 
  12   3   1     1881.18     1903.29     36.63 o 
  13   3   1       44.47       58.37      9.24 o 
  14   3   1       69.44       34.74      9.81 o 
  15   3   1      481.25      497.37     24.00 o 
  16   3   1       21.29       26.32     11.42 o 
 -17   4   1      853.95      891.74     32.90 o 
 -16   4   1     1139.04     1204.15     36.74 o 
 -15   4   1      148.77      129.37     12.97 o 
 -14   4   1        5.18       -4.65     12.69 o 
 -13   4   1     1556.95     1574.13     34.88 o 
 -12   4   1      924.79      927.62     25.56 o 
 -11   4   1        4.37       -7.20      8.74 o 
 -10   4   1      656.49      621.08     21.87 o 
  -9   4   1     3650.71     3731.41     40.45 o 
  -8   4   1      753.87      737.64     15.68 o 
  -7   4   1    17686.91    17759.30    146.79 o 
  -6   4   1     2651.21     2597.56     26.54 o 
  -5   4   1     3358.68     3379.66     25.74 o 
  -4   4   1        7.91       21.87      2.94 o 
  -3   4   1    13460.05    13871.43     93.21 o 
  -2   4   1      554.13      581.66     10.54 o 
  -1   4   1     1381.99     1339.56     17.82 o 
   0   4   1        8.69       10.92      4.05 o 
   1   4   1      190.13      216.05     17.58 o 
   2   4   1      745.81      809.36     16.51 o 
   3   4   1     5156.93     5122.76     51.06 o 
   4   4   1     5542.46     5353.09     53.81 o 
   5   4   1     2816.23     2747.60     34.31 o 
   6   4   1      128.74      161.02     10.68 o 
   7   4   1    14458.19    14520.11    125.34 o 
   8   4   1     3979.45     3980.59     55.57 o 
   9   4   1     1431.27     1467.29     33.61 o 
  10   4   1      344.44      319.32     16.69 o 
  11   4   1       18.11       14.76     10.10 o 
  12   4   1       93.64       99.91     11.34 o 
  13   4   1        6.73        3.52      7.97 o 
  14   4   1      665.08      655.92     28.97 o 
  15   4   1      534.81      534.86     27.44 o 
  16   4   1       53.19       18.41     11.10 o 
 -17   5   1       17.86       15.40     11.32 o 
 -16   5   1        3.37        5.75     10.97 o 
 -15   5   1      474.97      484.72     27.51 o 
 -14   5   1       11.07        8.70      9.25 o 
 -13   5   1     2480.40     2514.77     45.26 o 
 -12   5   1      705.05      751.29     26.85 o 
 -11   5   1       50.09       37.10     11.18 o 
 -10   5   1     4246.83     4351.31     61.93 o 
  -9   5   1     9112.02     8751.68     79.47 o 
  -8   5   1     4673.22     4743.02     49.51 o 
  -7   5   1       61.62       50.99      4.61 o 
  -6   5   1     2862.96     2873.66     30.47 o 
  -5   5   1     8364.71     8557.89     67.16 o 
  -4   5   1    11886.89    11706.63     83.60 o 
  -3   5   1     1183.31      967.12     14.70 o 
  -2   5   1      666.41      781.66     13.45 o 
  -1   5   1      951.41      994.06     16.82 o 
   0   5   1     5965.81     6477.92    109.77 o 
   1   5   1       51.59       23.20      9.92 o 
   2   5   1      186.50      183.16      7.86 o 
   3   5   1      762.89      772.09     16.77 o 
   4   5   1      489.36      538.44     18.96 o 
   5   5   1     1342.51     1380.97     23.86 o 
   6   5   1     2280.23     2047.97     28.90 o 
   7   5   1     5325.56     5343.26     71.31 o 
   8   5   1     3429.35     3584.58     71.94 o 
   9   5   1       36.86       43.65     11.18 o 
  10   5   1      342.31      293.04     20.69 o 
  11   5   1     3356.73     3218.25     70.66 o 
  12   5   1     1775.41     1681.07     40.76 o 
  13   5   1     1773.90     1835.09     44.14 o 
  14   5   1      730.20      736.43     38.76 o 
  15   5   1       17.80       18.42     11.14 o 
  16   5   1      340.49      378.85     24.55 o 
 -17   6   1      159.29      201.22     21.21 o 
 -16   6   1      317.38      375.67     26.20 o 
 -15   6   1      140.86      111.43     15.08 o 
 -14   6   1     1988.54     2079.12     54.70 o 
 -13   6   1       17.23       30.52     11.23 o 
 -12   6   1       39.08       34.13     10.09 o 
 -11   6   1        9.79        3.30      8.86 o 
 -10   6   1     1888.04     1822.90     33.16 o 
  -9   6   1      764.75      737.04     20.26 o 
  -8   6   1      299.69      250.92     11.76 o 
  -7   6   1     2955.50     3112.94     36.50 o 
  -6   6   1     2070.49     1915.76     28.87 o 
  -5   6   1      324.63      298.11     10.45 o 
  -4   6   1     1210.45     1350.11     21.59 o 
  -3   6   1     1659.02     1791.78     25.95 o 
  -2   6   1       11.86       37.46      5.15 o 
  -1   6   1    13209.39    13917.80    118.37 o 
   0   6   1     2225.84     2282.05     33.71 o 
   1   6   1     3215.79     3720.31     44.82 o 
   2   6   1     8678.09     8732.90     85.31 o 
   3   6   1      276.02      320.98     10.35 o 
   4   6   1      138.43      128.36      9.47 o 
   5   6   1      580.62      620.84     20.09 o 
   6   6   1     5196.51     5304.86     68.70 o 
   7   6   1     1757.97     1739.16     24.88 o 
   8   6   1     1793.69     1858.02     36.94 o 
   9   6   1     1462.20     1603.67     40.80 o 
  10   6   1     1019.73     1030.60     33.36 o 
  11   6   1      673.07      643.69     28.10 o 
  12   6   1      637.47      623.67     29.19 o 
  13   6   1      597.61      596.26     25.59 o 
  14   6   1      430.67      437.01     26.55 o 
  15   6   1      213.99      207.89     18.61 o 
  16   6   1      804.89      945.09     52.25 o 
 -17   7   1      641.87      613.88     33.87 o 
 -16   7   1      370.76      396.69     26.93 o 
 -15   7   1     2000.70     2031.83     56.77 o 
 -14   7   1      172.72      173.06     18.04 o 
 -13   7   1       31.97       27.77      9.96 o 
 -12   7   1      904.60      866.88     32.55 o 
 -11   7   1      569.64      508.89     24.05 o 
 -10   7   1      194.78      183.18     11.15 o 
  -9   7   1      327.35      277.97     12.14 o 
  -8   7   1      434.70      471.82     12.93 o 
  -7   7   1     2190.13     2155.43     30.52 o 
  -6   7   1      146.45      180.22     13.29 o 
  -5   7   1    11728.13    11249.29     89.34 o 
  -4   7   1     8316.63     8712.73     70.01 o 
  -3   7   1     3178.37     3240.98     35.70 o 
  -2   7   1      638.91      612.31     13.33 o 
  -1   7   1     1513.69     1462.98     23.88 o 
   0   7   1      407.82      602.93     17.52 o 
   1   7   1    10307.92    10873.56     87.21 o 
   2   7   1     9795.66    10455.59    116.67 o 
   3   7   1      434.53      521.30     21.54 o 
   4   7   1     2334.80     2265.06     34.89 o 
   5   7   1    44010.48    43070.69    449.17 o 
   6   7   1    23682.21    23374.61    202.70 o 
   7   7   1        0.53       -7.61      7.61 o 
   8   7   1      159.10      165.23      8.51 o 
   9   7   1     4988.32     5018.83     63.32 o 
  10   7   1     1673.28     1495.76     41.27 o 
  11   7   1       88.12       59.05     10.58 o 
  12   7   1     1445.29     1345.03     42.49 o 
  13   7   1      280.67      277.53     21.60 o 
  14   7   1       49.34       52.44     12.91 o 
  15   7   1       26.92       22.96     11.88 o 
  16   7   1      986.74      912.08     41.03 o 
 -16   8   1      771.84      830.33     38.42 o 
 -15   8   1     1722.39     1688.29     52.13 o 
 -14   8   1        8.59       22.02     12.09 o 
 -13   8   1       15.38       12.20     12.66 o 
 -12   8   1       35.86       50.62     14.26 o 
 -11   8   1     3504.19     3476.28     59.01 o 
 -10   8   1     1023.18     1064.60     24.88 o 
  -9   8   1      146.33      124.00      7.54 o 
  -8   8   1       24.02       29.01      4.74 o 
  -7   8   1        6.29       10.20      6.57 o 
  -6   8   1     1972.83     1963.06     38.49 o 
  -5   8   1     4759.61     5030.43     48.26 o 
  -4   8   1      218.49      288.90     10.78 o 
  -3   8   1     7463.52     7801.96     66.60 o 
  -2   8   1       14.57        8.43      4.95 o 
  -1   8   1    26440.25    27797.37    197.57 o 
   0   8   1      988.18     1139.21     26.25 o 
   1   8   1     1164.84     1137.25     26.32 o 
   2   8   1      223.88      189.43      9.37 o 
   3   8   1     3407.95     3454.04     49.72 o 
   4   8   1     3132.59     3006.54     42.51 o 
   5   8   1     1372.25     1371.91     36.21 o 
   6   8   1     2500.00     2554.14     41.80 o 
   7   8   1      191.16      180.99      8.47 o 
   8   8   1     2955.38     2969.68     59.43 o 
   9   8   1     3687.86     3537.55     69.23 o 
  10   8   1      194.14      203.10     21.38 o 
  11   8   1      815.93      766.89     30.94 o 
  12   8   1      120.79      111.26     14.36 o 
  13   8   1      650.26      661.80     36.39 o 
  14   8   1      326.36      278.40     22.29 o 
  15   8   1     1252.24     1253.89     46.72 o 
  16   8   1      385.17      433.68     41.91 o 
 -16   9   1      226.35      282.01     24.00 o 
 -15   9   1       61.91       79.13     15.41 o 
 -14   9   1      176.33      166.81     18.42 o 
 -13   9   1      874.88      938.01     36.68 o 
 -12   9   1     1880.65     1836.56     58.66 o 
 -11   9   1      283.69      282.08     19.46 o 
 -10   9   1     1047.79     1053.84     27.46 o 
  -9   9   1     2376.51     2432.95     34.62 o 
  -8   9   1     1757.25     1745.35     30.51 o 
  -7   9   1     1037.67     1089.81     30.24 o 
  -6   9   1       38.60       46.42      8.21 o 
  -5   9   1     4212.91     4339.26     59.18 o 
  -4   9   1     1926.10     1915.83     29.47 o 
  -3   9   1      252.79      293.46     13.87 o 
  -2   9   1      187.89      305.64     14.82 o 
  -1   9   1     2834.18     3084.66     40.64 o 
   0   9   1     2756.22     2903.62     39.46 o 
   1   9   1     2890.98     3344.19     50.36 o 
   2   9   1       33.30       23.75      5.68 o 
   3   9   1      166.84      195.01      8.94 o 
   4   9   1        5.11       -6.43      6.43 o 
   5   9   1      379.71      401.29     18.31 o 
   6   9   1      237.49      260.79     14.55 o 
   7   9   1      149.49      156.58     12.10 o 
   8   9   1      102.39       77.50      9.31 o 
   9   9   1       90.42      109.06      8.50 o 
  10   9   1     2200.88     2173.69     63.50 o 
  11   9   1     1460.40     1515.41     41.33 o 
  12   9   1        3.64      -12.40     12.40 o 
  13   9   1       21.79       10.30     19.89 o 
  14   9   1     1425.67     1392.68     47.92 o 
  15   9   1      408.33      407.47     30.49 o 
 -16  10   1      100.89      110.24     19.00 o 
 -15  10   1        4.11        6.13     10.90 o 
 -14  10   1      145.56      177.47     18.99 o 
 -13  10   1      838.08      809.15     34.67 o 
 -12  10   1      195.56      200.32     17.65 o 
 -11  10   1      306.67      285.72     17.65 o 
 -10  10   1       89.75       82.31      8.41 o 
  -9  10   1     1137.66     1122.86     26.35 o 
  -8  10   1      106.37       92.31     10.71 o 
  -7  10   1     7107.74     6760.54    115.82 o 
  -6  10   1      866.74      703.57     19.41 o 
  -5  10   1      323.52      306.93     12.92 o 
  -4  10   1     2051.19     2143.50     35.42 o 
  -3  10   1    19954.42    20266.48    173.21 o 
  -2  10   1      499.22      449.36     18.81 o 
  -1  10   1      782.08      892.13     16.97 o 
   0  10   1      101.26      149.25     11.61 o 
   1  10   1      114.70      111.94      9.92 o 
   2  10   1       64.87      106.35      7.91 o 
   3  10   1     1078.63     1026.50     22.68 o 
   4  10   1      901.02      780.48     18.88 o 
   5  10   1      174.48      162.63     12.47 o 
   6  10   1      605.06      562.41     20.47 o 
   7  10   1     1881.31     1717.84     36.86 o 
   8  10   1     1570.45     1621.65     37.17 o 
   9  10   1      646.79      632.64     24.13 o 
  10  10   1      692.52      689.03     29.35 o 
  11  10   1        5.35        9.00      9.56 o 
  12  10   1      295.68      294.54     21.45 o 
  13  10   1      321.19      318.57     23.37 o 
  14  10   1      815.27      842.28     45.12 o 
  15  10   1      391.01      357.21     43.28 o 
 -15  11   1        0.34       -9.11     12.54 o 
 -14  11   1      124.91      129.95     16.61 o 
 -13  11   1       87.13       60.03     13.75 o 
 -12  11   1      246.79      231.55     19.24 o 
 -11  11   1        0.37        0.47      9.25 o 
 -10  11   1     1417.15     1327.89     30.29 o 
  -9  11   1      215.37      222.86     14.57 o 
  -8  11   1      766.54      707.03     22.09 o 
  -7  11   1     3018.63     2941.58     58.78 o 
  -6  11   1     1365.53     1342.79     25.89 o 
  -5  11   1    16758.13    16115.33    126.63 o 
  -4  11   1       62.11       73.96      8.28 o 
  -3  11   1       29.80       33.51      8.59 o 
  -2  11   1      593.69      644.78     23.20 o 
  -1  11   1      111.70       54.50      6.44 o 
   0  11   1      142.80      150.27      9.88 o 
   1  11   1       72.41      112.86     11.03 o 
   2  11   1      109.86      110.26     13.93 o 
   3  11   1     2799.17     2807.62     91.17 o 
   4  11   1     3145.10     3259.04     42.75 o 
   5  11   1     2449.78     2402.92     34.59 o 
   6  11   1      108.23      100.04      9.78 o 
   7  11   1      320.96      313.46     17.68 o 
   8  11   1     5704.12     5632.24     85.11 o 
   9  11   1       17.02       59.95     11.84 o 
  10  11   1     1079.32     1064.50     33.22 o 
  11  11   1      151.90      136.27     14.31 o 
  12  11   1      517.35      532.04     25.89 o 
  13  11   1      448.54      457.10     29.53 o 
  14  11   1       95.50       83.57     15.59 o 
  15  11   1       26.58       31.21     13.47 o 
 -15  12   1      207.20      279.19     31.58 o 
 -14  12   1        7.38       10.21     12.13 o 
 -13  12   1       63.73       32.70     11.03 o 
 -12  12   1       42.12       25.43     12.48 o 
 -11  12   1       51.63       49.49     10.09 o 
 -10  12   1      250.09      229.24     12.33 o 
  -9  12   1       88.88       90.72      9.98 o 
  -8  12   1       74.47       67.66      9.10 o 
  -7  12   1       41.64       82.78      9.38 o 
  -6  12   1      915.37      919.63     21.83 o 
  -5  12   1      562.53      574.87     18.39 o 
  -4  12   1      343.88      295.20     14.17 o 
  -3  12   1       58.17       86.92     10.99 o 
  -2  12   1      154.63      172.02     13.83 o 
  -1  12   1      146.39      167.34      7.73 o 
   0  12   1       98.70      110.06      9.28 o 
   1  12   1      329.53      335.01     18.17 o 
   2  12   1      554.03      539.45     25.51 o 
   3  12   1      105.02      102.82     10.16 o 
   4  12   1      143.66      152.45      9.77 o 
   5  12   1      163.20      159.76     10.26 o 
   6  12   1        0.35       -1.46      5.73 o 
   7  12   1       94.61       80.59     10.79 o 
   8  12   1      425.15      449.02     21.92 o 
   9  12   1      144.08      113.42     12.39 o 
  10  12   1       28.64        7.40      9.75 o 
  11  12   1       11.59       13.78     12.12 o 
  12  12   1        5.12       15.01      9.99 o 
  13  12   1      149.54      142.01     27.24 o 
  14  12   1       29.59       16.18     11.58 o 
 -14  13   1      730.35      708.43     31.05 o 
 -13  13   1      220.03      194.00     16.79 o 
 -12  13   1        0.39        0.81      8.71 o 
 -11  13   1      890.82      901.49     28.49 o 
 -10  13   1      239.39      202.88     13.84 o 
  -9  13   1      156.14      153.77     11.76 o 
  -8  13   1       91.46      126.22     10.85 o 
  -7  13   1     3406.21     3347.12     46.26 o 
  -6  13   1       96.93      106.39      9.15 o 
  -5  13   1     4681.50     4467.99     56.28 o 
  -4  13   1      559.18      530.07     22.73 o 
  -3  13   1     2681.41     2477.68     50.78 o 
  -2  13   1     1616.77     1647.19     31.22 o 
  -1  13   1       26.33       13.32      4.70 o 
   0  13   1     3225.33     3225.54     48.55 o 
   1  13   1     3647.25     3485.40     51.49 o 
   2  13   1     1002.41      932.39     35.22 o 
   3  13   1     2423.76     2335.92     49.32 o 
   4  13   1     3473.31     3464.68     46.55 o 
   5  13   1      295.11      292.55     13.57 o 
   6  13   1      531.67      499.92     16.83 o 
   7  13   1       64.94       82.89      9.18 o 
   8  13   1     1895.94     1862.91     58.87 o 
   9  13   1       71.77       36.46     10.81 o 
  10  13   1       56.50       70.45     11.18 o 
  11  13   1     1165.79     1062.45     39.47 o 
  12  13   1      147.51      151.49     21.55 o 
  13  13   1       43.39       24.41     17.10 o 
  14  13   1      161.58      167.36     21.21 o 
 -14  14   1       85.16       71.45     16.18 o 
 -13  14   1      120.84      130.34     14.41 o 
 -12  14   1      802.99      782.11     30.93 o 
 -11  14   1      171.37      180.66     14.32 o 
 -10  14   1     1316.27     1237.60     32.61 o 
  -9  14   1      519.52      481.80     19.78 o 
  -8  14   1       23.85       41.55      8.15 o 
  -7  14   1     2095.07     2067.05     41.32 o 
  -6  14   1       24.06       11.34      6.88 o 
  -5  14   1      910.12      881.74     24.00 o 
  -4  14   1       26.51       23.44      9.77 o 
  -3  14   1     2741.89     2726.48     55.60 o 
  -2  14   1      448.86      428.64     15.89 o 
  -1  14   1      628.97      587.96     14.49 o 
   0  14   1     1014.48      935.11     25.70 o 
   1  14   1       84.06       95.28      9.26 o 
   2  14   1     1700.71     1618.11     49.34 o 
   3  14   1     2394.04     2313.76     50.75 o 
   4  14   1      429.00      426.69     15.88 o 
   5  14   1      412.94      391.97     15.86 o 
   6  14   1      347.26      348.74     14.68 o 
   7  14   1     2472.38     2450.95     42.95 o 
   8  14   1        7.46       -6.12      9.93 o 
   9  14   1        0.56      -11.44     11.44 o 
  10  14   1       66.88       69.33     10.53 o 
  11  14   1      192.01      171.11     16.67 o 
  12  14   1        5.17       -6.63     11.18 o 
  13  14   1       68.18       50.42     13.11 o 
 -13  15   1      323.16      337.48     21.78 o 
 -12  15   1      447.79      401.05     22.83 o 
 -11  15   1       82.91       95.86     12.46 o 
 -10  15   1        9.26        5.39      9.01 o 
  -9  15   1      629.64      632.02     26.16 o 
  -8  15   1     4121.29     4241.79     67.60 o 
  -7  15   1      479.32      542.67     19.22 o 
  -6  15   1      273.58      253.88     13.00 o 
  -5  15   1      112.22       83.90     10.60 o 
  -4  15   1     3279.86     3272.06     62.12 o 
  -3  15   1      371.77      417.38     23.69 o 
  -2  15   1      938.02      967.82     33.61 o 
  -1  15   1        4.47        8.68     10.02 o 
   0  15   1      214.33      183.39     16.28 o 
   1  15   1      156.95      152.94     14.97 o 
   2  15   1       72.85      120.10     17.65 o 
   3  15   1     1371.12     1262.20     38.56 o 
   4  15   1     1041.85     1033.94     31.04 o 
   5  15   1        2.54        5.01      9.20 o 
   6  15   1      147.80      129.30     11.92 o 
   7  15   1      314.40      285.69     18.04 o 
   8  15   1     1656.60     1766.35     43.56 o 
   9  15   1        2.89       -5.90      9.37 o 
  10  15   1       80.16       75.58     12.50 o 
  11  15   1      264.57      227.45     18.47 o 
  12  15   1      489.04      468.47     25.72 o 
  13  15   1      150.02      194.10     29.26 o 
 -13  16   1        3.64      -16.57     16.57 o 
 -12  16   1      573.33      534.41     26.86 o 
 -11  16   1     1060.93     1173.19     38.15 o 
 -10  16   1      637.75      661.54     28.21 o 
  -9  16   1       26.80       55.44     11.93 o 
  -8  16   1     3039.88     3019.97     57.54 o 
  -7  16   1     1975.06     2045.88     42.36 o 
  -6  16   1     1555.99     1442.55     34.56 o 
  -5  16   1      701.51      714.97     26.51 o 
  -4  16   1      385.54      361.74     21.48 o 
  -3  16   1      476.49      532.50     26.23 o 
  -2  16   1     1976.80     1968.17     50.25 o 
  -1  16   1     6923.11     6846.05    100.08 o 
   0  16   1      528.36      529.80     33.66 o 
   1  16   1     1201.64     1097.91     37.23 o 
   2  16   1     1978.87     2052.07     59.27 o 
   3  16   1     4470.12     4395.70     77.49 o 
   4  16   1      422.30      412.44     20.83 o 
   5  16   1      182.22      179.63     15.42 o 
   6  16   1      169.22      158.23     13.48 o 
   7  16   1     1587.63     1655.82     42.56 o 
   8  16   1      632.06      598.26     26.66 o 
   9  16   1      433.76      395.41     24.91 o 
  10  16   1      280.63      321.48     21.25 o 
  11  16   1      184.80      222.84     18.53 o 
  12  16   1      429.08      418.03     32.19 o 
 -12  17   1       18.74       -3.97     13.61 o 
 -11  17   1       51.88       63.56     14.32 o 
 -10  17   1       29.03       57.61     13.78 o 
  -9  17   1      194.06      211.16     17.04 o 
  -8  17   1        2.14        6.42     10.03 o 
  -7  17   1      841.76      837.25     27.57 o 
  -6  17   1      295.84      286.19     16.74 o 
  -5  17   1     1133.80     1104.42     33.98 o 
  -4  17   1      779.78      792.10     31.88 o 
  -3  17   1      494.03      471.57     24.46 o 
  -2  17   1       93.71      122.26     15.22 o 
  -1  17   1      197.51      259.96     27.34 o 
   0  17   1      410.34      454.41     25.34 o 
   1  17   1      623.95      653.02     29.90 o 
   2  17   1     1157.57     1072.38     44.50 o 
   3  17   1       81.49       75.64     12.89 o 
   4  17   1     2444.85     2417.76     51.52 o 
   5  17   1     5110.23     5327.66     80.69 o 
   6  17   1      575.48      574.17     25.83 o 
   7  17   1      339.45      333.70     20.77 o 
   8  17   1      137.94      166.63     16.19 o 
   9  17   1     1367.96     1494.21     43.21 o 
  10  17   1      268.32      253.12     19.75 o 
  11  17   1      815.11      806.84     38.39 o 
 -11  18   1       41.26       57.65     13.97 o 
 -10  18   1      512.73      539.86     31.21 o 
  -9  18   1        7.48       -0.78     11.85 o 
  -8  18   1       32.63       37.80     10.79 o 
  -7  18   1        2.07        7.35     10.40 o 
  -6  18   1     4990.98     5081.79    102.85 o 
  -5  18   1      244.35      276.64     19.24 o 
  -4  18   1      117.94      115.04     14.42 o 
  -3  18   1      167.03      184.22     14.62 o 
  -2  18   1      700.02      744.54     33.26 o 
  -1  18   1      884.16      925.51     36.60 o 
   0  18   1      146.50      169.65     20.66 o 
   1  18   1      111.69      109.95     15.06 o 
   2  18   1      493.66      553.58     33.47 o 
   3  18   1      890.34      836.06     34.50 o 
   4  18   1     1539.22     1516.83     41.64 o 
   5  18   1        9.21       22.43     12.81 o 
   6  18   1     1883.30     1954.18     44.16 o 
   7  18   1      484.35      438.91     23.48 o 
   8  18   1      325.25      367.15     22.65 o 
   9  18   1      150.84      134.41     16.27 o 
  10  18   1     1198.38     1281.11     47.65 o 
 -10  19   1     1448.05     1578.33     53.06 o 
  -9  19   1     1211.90     1232.59     45.86 o 
  -8  19   1       59.99       47.17     12.59 o 
  -7  19   1        8.85       -7.57     10.47 o 
  -6  19   1      679.88      782.08     41.12 o 
  -5  19   1     1296.85     1360.76     40.17 o 
  -4  19   1      670.59      632.71     30.40 o 
  -3  19   1     2562.48     2509.25     54.30 o 
  -2  19   1       95.06      126.55     16.59 o 
  -1  19   1      730.83      777.96     35.06 o 
   0  19   1     1413.10     1451.29     47.33 o 
   1  19   1     2483.05     2498.59     62.64 o 
   2  19   1       64.29       57.43     21.24 o 
   3  19   1       13.51        3.58      9.81 o 
   4  19   1        1.24      -10.26     10.26 o 
   5  19   1      809.89      721.32     30.09 o 
   6  19   1      172.38      166.35     14.72 o 
   7  19   1      108.49       88.77     11.42 o 
   8  19   1     1487.84     1495.93     44.47 o 
   9  19   1        5.46       32.22     13.38 o 
  -9  20   1      792.08      832.20     39.04 o 
  -8  20   1       16.80        9.81     11.47 o 
  -7  20   1      278.41      260.29     31.40 o 
  -6  20   1        1.03      -11.56     11.56 o 
  -5  20   1       23.44       13.31     15.10 o 
  -4  20   1      449.32      409.02     31.19 o 
  -3  20   1      853.71      807.95     43.22 o 
  -2  20   1      293.67      311.83     24.58 o 
  -1  20   1     1002.50      944.27     53.84 o 
   0  20   1      193.37      216.74     21.08 o 
   1  20   1      265.01      276.84     33.60 o 
   2  20   1      325.39      313.49     28.20 o 
   3  20   1       10.74        4.53     14.36 o 
   4  20   1      388.72      390.06     23.02 o 
   5  20   1       80.18       65.75     11.60 o 
   6  20   1        2.78      -10.31     10.31 o 
   7  20   1      499.69      496.14     26.63 o 
   8  20   1        1.21       13.91     13.83 o 
  -8  21   1        1.82      -28.55     31.38 o 
  -7  21   1       26.20       -3.24     12.08 o 
  -6  21   1       38.48       17.79     14.14 o 
  -5  21   1       44.37       -4.62     18.03 o 
  -4  21   1      112.61      104.85     19.55 o 
  -3  21   1      265.07      336.52     30.03 o 
  -2  21   1        2.97       23.87     13.24 o 
  -1  21   1        0.10       10.97     13.69 o 
   0  21   1        6.32       10.50     13.39 o 
   1  21   1      224.81      280.02     30.78 o 
   2  21   1      504.75      572.76     57.62 o 
   3  21   1        3.85       -2.96     20.76 o 
   4  21   1      241.89      186.86     17.30 o 
   5  21   1      193.09      189.15     17.95 o 
   6  21   1      516.22      519.56     27.36 o 
   7  21   1       30.68       42.63     66.61 o 
  -6  22   1      155.30       94.53     24.30 o 
  -5  22   1       21.51       12.88     18.82 o 
  -4  22   1       87.33      101.61     20.13 o 
  -3  22   1       77.30      107.72     20.24 o 
  -2  22   1       27.20       45.11     14.67 o 
  -1  22   1      675.73      711.23     36.79 o 
   0  22   1      354.43      384.33     28.02 o 
   1  22   1       23.18       50.23     16.95 o 
   2  22   1       22.87       34.35     14.12 o 
   3  22   1      549.11      623.38     34.01 o 
   4  22   1       47.02       49.37     26.12 o 
   5  22   1      321.21      248.26     47.44 o 
  -4  23   1        1.02        8.55     23.61 o 
  -3  23   1      468.47      514.79     60.92 o 
  -2  23   1       55.32       88.10     24.48 o 
  -1  23   1       52.87       93.04     20.28 o 
   0  23   1        2.48       43.08     45.55 o 
   1  23   1     1296.50     1444.44     76.67 o 
   2  23   1      186.89      262.19     49.40 o 
   3  23   1      573.22      721.65     76.31 o 
 -18   0   2        5.11      -32.34     32.34 o 
 -17   0   2      113.17      118.22     27.01 o 
 -16   0   2     1090.43     1301.92     65.09 o 
 -15   0   2     2306.10     2334.44     68.42 o 
 -14   0   2     2100.58     2022.77     61.11 o 
 -13   0   2     1738.99     1694.68     42.43 o 
 -12   0   2    12986.45    13002.10    140.15 o 
 -11   0   2      282.42      210.05     14.29 o 
 -10   0   2    14872.35    14151.85    159.33 o 
  -9   0   2     5921.77     5826.79     83.58 o 
  -8   0   2        9.15        7.95      5.63 o 
  -7   0   2     3746.76     4161.53     61.89 o 
  -6   0   2      640.54      522.53     15.68 o 
  -5   0   2    13146.37    13719.21    103.42 o 
  -4   0   2    26052.12    26174.16    228.98 o 
  -3   0   2    49862.14    49782.48    514.65 o 
  -2   0   2   102374.38    93731.79   3498.91 o 
  -1   0   2     3600.98     3530.97     61.95 o 
   1   0   2    43479.00    42372.48    318.72 o 
   2   0   2    12613.16    12681.47     90.41 o 
   3   0   2    55720.46    54675.04    322.61 o 
   4   0   2     8537.15     8468.41     67.62 o 
   5   0   2     6246.84     5881.56     83.53 o 
   6   0   2      235.18      391.92     16.25 o 
   7   0   2     4092.43     3920.00     57.94 o 
   8   0   2       19.97       11.48      5.41 o 
   9   0   2      513.04      555.23     22.96 o 
  10   0   2     4319.08     4198.61     71.79 o 
  11   0   2     3045.97     3236.42     61.95 o 
  12   0   2      263.72      297.50     28.25 o 
  13   0   2        0.97       10.65     17.81 o 
  14   0   2     1916.22     2044.26     65.46 o 
  15   0   2      217.74      256.58     26.05 o 
  16   0   2      987.29     1059.05     50.54 o 
 -18   1   2      425.35      404.90     32.76 o 
 -17   1   2       10.37       -7.48     15.69 o 
 -16   1   2      186.74      189.79     17.48 o 
 -15   1   2     3078.67     3218.88     63.30 o 
 -14   1   2      352.19      380.29     21.32 o 
 -13   1   2       26.54       33.26      5.86 o 
 -12   1   2       19.68       50.18      8.65 o 
 -11   1   2     3197.88     3066.22     40.01 o 
 -10   1   2     1644.89     1648.54     24.06 o 
  -9   1   2     1961.78     1850.96     22.87 o 
  -8   1   2     1215.46     1142.71     17.32 o 
  -7   1   2       70.16       47.86      3.83 o 
  -6   1   2     4408.88     4391.26     36.26 o 
  -5   1   2      727.13      721.70     11.77 o 
  -4   1   2      463.30      554.12      9.46 o 
  -3   1   2        7.50       15.27      2.41 o 
  -2   1   2    19396.25    19407.44    168.94 o 
  -1   1   2    23239.38    23196.72    327.15 o 
   0   1   2     5800.63     5631.00     55.11 o 
   1   1   2       35.24       27.66      1.98 o 
   2   1   2      511.45      438.73      5.80 o 
   3   1   2     3318.61     3540.93     27.83 o 
   4   1   2     1010.55      925.40     16.21 o 
   5   1   2      122.07      109.28      5.64 o 
   6   1   2      501.49      495.72     12.78 o 
   7   1   2     4230.12     4106.90     42.22 o 
   8   1   2      714.03      631.25     16.28 o 
   9   1   2     1019.78     1001.48     18.24 o 
  10   1   2      446.69      463.59     16.96 o 
  11   1   2     4086.18     4019.31     53.76 o 
  12   1   2      311.77      328.36     16.53 o 
  13   1   2      876.93      926.73     33.89 o 
  14   1   2      823.24      924.90     31.36 o 
  15   1   2      147.27      136.29     14.17 o 
  16   1   2      113.78      147.57     17.19 o 
 -18   2   2      274.75      237.52     25.24 o 
 -17   2   2        2.28       -1.49      9.91 o 
 -16   2   2        1.33        6.05      9.53 o 
 -15   2   2      180.42      187.32     15.78 o 
 -14   2   2      195.95      212.90     17.81 o 
 -13   2   2      378.55      361.00     21.76 o 
 -12   2   2      101.74       92.35      8.46 o 
 -11   2   2      196.03      156.14      8.34 o 
 -10   2   2      795.65      731.82     16.42 o 
  -9   2   2     3447.07     3452.94     37.21 o 
  -8   2   2     6676.39     6367.43     50.58 o 
  -7   2   2      996.36      917.70     13.61 o 
  -6   2   2      685.20      681.18      9.55 o 
  -5   2   2    14824.07    14889.38     74.57 o 
  -4   2   2    48237.27    48340.68    424.78 o 
  -3   2   2    17337.48    18035.40     95.98 o 
  -2   2   2    13829.70    14280.80     82.43 o 
  -1   2   2       39.73       57.54      4.17 o 
   0   2   2     2991.01     3255.47     35.39 o 
   1   2   2    69565.38    67062.09    682.72 o 
   2   2   2     1911.48     1865.14     17.25 o 
   3   2   2     3436.45     3854.09     40.24 o 
   4   2   2      988.27      995.29     16.33 o 
   5   2   2      171.89      213.16      9.07 o 
   6   2   2     2414.24     2481.54     37.73 o 
   7   2   2     2476.53     2496.59     36.66 o 
   8   2   2      185.67      188.19     13.38 o 
   9   2   2       80.71       82.77      7.60 o 
  10   2   2      602.48      602.46     19.17 o 
  11   2   2      644.42      741.57     25.43 o 
  12   2   2      736.33      812.53     24.44 o 
  13   2   2      197.05      180.80     12.87 o 
  14   2   2        2.11       17.56     11.21 o 
  15   2   2      279.04      314.56     22.14 o 
  16   2   2     1630.08     1838.64     51.95 o 
 -18   3   2      208.37      255.34     32.39 o 
 -17   3   2       10.59       14.11      9.99 o 
 -16   3   2       16.04       -9.15      9.19 o 
 -15   3   2      118.72       70.98     11.25 o 
 -14   3   2      537.05      593.88     25.51 o 
 -13   3   2     1769.63     1753.60     41.71 o 
 -12   3   2     2580.23     2711.53     42.58 o 
 -11   3   2      937.02      910.92     22.80 o 
 -10   3   2      945.81      869.53     25.02 o 
  -9   3   2     1866.59     1834.15     26.06 o 
  -8   3   2    22223.35    22647.22    142.65 o 
  -7   3   2     5335.20     5814.37     48.86 o 
  -6   3   2      182.37      231.41      8.54 o 
  -5   3   2     6780.75     6811.94     44.82 o 
  -4   3   2     1456.27     1470.33     13.69 o 
  -3   3   2     3999.69     4357.61     25.49 o 
  -2   3   2     4619.04     4878.53     38.64 o 
  -1   3   2    22395.43    23486.47    159.07 o 
   0   3   2     7660.38     7776.97     76.27 o 
   1   3   2      109.07      104.07      4.32 o 
   2   3   2     3022.27     2865.32     25.54 o 
   3   3   2     2795.68     2724.74     31.13 o 
   4   3   2     1618.51     1785.08     24.88 o 
   5   3   2      778.30      736.08     18.35 o 
   6   3   2      397.74      441.24     22.21 o 
   7   3   2      555.52      554.97     20.86 o 
   8   3   2       59.54       44.93      7.70 o 
   9   3   2       18.42       15.70      6.58 o 
  10   3   2     1798.92     1768.51     35.77 o 
  11   3   2      872.60      842.49     25.81 o 
  12   3   2     2348.72     2436.29     46.21 o 
  13   3   2      449.91      427.49     20.64 o 
  14   3   2      442.52      384.44     22.68 o 
  15   3   2      292.27      305.44     19.54 o 
  16   3   2       64.61       79.38     17.80 o 
 -17   4   2     1383.73     1578.66     42.85 o 
 -16   4   2      162.56      151.65     14.06 o 
 -15   4   2      332.02      301.03     19.65 o 
 -14   4   2       28.39       18.36      8.64 o 
 -13   4   2     2645.39     2812.58     53.82 o 
 -12   4   2      655.20      594.57     19.69 o 
 -11   4   2      325.20      357.55     17.51 o 
 -10   4   2     2849.05     2692.98     34.51 o 
  -9   4   2      979.47      989.56     19.05 o 
  -8   4   2       41.58       47.54      4.81 o 
  -7   4   2     1673.30     1629.07     25.61 o 
  -6   4   2     2298.87     2233.67     23.06 o 
  -5   4   2       56.73       64.13      3.33 o 
  -4   4   2    11609.84    12495.52     61.46 o 
  -3   4   2      393.79      451.85      6.78 o 
  -2   4   2     5281.72     5663.29     40.30 o 
  -1   4   2     4329.37     4424.73     97.12 o 
   0   4   2    61422.13    61404.26    503.93 o 
   1   4   2      123.43      159.01      5.40 o 
   2   4   2      749.28      752.32     12.58 o 
   3   4   2     3118.88     3105.31     34.05 o 
   4   4   2     2069.13     2210.96     29.30 o 
   5   4   2     7118.14     7401.20     66.05 o 
   6   4   2     1934.75     1755.73     32.24 o 
   7   4   2     2325.85     2349.58     52.00 o 
   8   4   2      917.62      800.36     23.88 o 
   9   4   2     5846.18     5716.19     97.37 o 
  10   4   2      662.36      636.17     23.45 o 
  11   4   2      716.85      675.25     21.73 o 
  12   4   2     1696.65     1713.33     36.07 o 
  13   4   2     3306.66     3350.49     53.48 o 
  14   4   2       45.13       23.65     10.05 o 
  15   4   2        1.30       -0.89     11.43 o 
  16   4   2      492.87      477.16     46.66 o 
 -17   5   2      124.63      143.31     16.44 o 
 -16   5   2      558.54      519.78     25.93 o 
 -15   5   2      174.44      170.80     15.18 o 
 -14   5   2      745.94      721.61     28.22 o 
 -13   5   2      128.75      119.08     17.58 o 
 -12   5   2      378.10      382.01     21.83 o 
 -11   5   2        3.71        0.02      5.86 o 
 -10   5   2      883.55      912.33     19.60 o 
  -9   5   2     1807.66     1923.41     27.95 o 
  -8   5   2      295.09      240.29     10.65 o 
  -7   5   2        6.92        7.08      3.35 o 
  -6   5   2     8978.53     9629.29     60.29 o 
  -5   5   2      420.68      461.47      9.38 o 
  -4   5   2     1143.49     1195.77     13.33 o 
  -3   5   2     5978.06     6089.46     48.07 o 
  -2   5   2     1029.24     1070.32     13.66 o 
  -1   5   2      511.95      541.40     12.57 o 
   0   5   2     1262.47     1441.82     21.18 o 
   1   5   2     3889.96     3820.47     52.55 o 
   2   5   2      260.63      259.67      9.06 o 
   3   5   2      243.77      270.14      9.12 o 
   4   5   2     7099.23     7214.48     70.57 o 
   5   5   2     3229.38     2969.62     42.62 o 
   6   5   2        8.49        5.99      6.41 o 
   7   5   2      341.42      284.35     13.86 o 
   8   5   2     2721.24     2695.11     46.19 o 
   9   5   2     1597.43     1531.58     45.45 o 
  10   5   2      481.16      470.06     20.86 o 
  11   5   2       31.14       -2.46      8.45 o 
  12   5   2      746.99      777.96     24.75 o 
  13   5   2      216.40      206.52     15.10 o 
  14   5   2       32.14        1.50     16.76 o 
  15   5   2      122.12      133.63     19.23 o 
  16   5   2       50.30       72.68     21.78 o 
 -17   6   2      266.95      227.70     20.90 o 
 -16   6   2       21.97       20.62     11.31 o 
 -15   6   2      529.50      489.00     27.39 o 
 -14   6   2      464.50      446.20     35.90 o 
 -13   6   2     1192.19     1273.31     36.02 o 
 -12   6   2      127.90      108.85     11.63 o 
 -11   6   2     2457.42     2501.59     39.27 o 
 -10   6   2      436.02      413.39     15.12 o 
  -9   6   2        1.58        4.84      5.43 o 
  -8   6   2      902.57      890.80     18.14 o 
  -7   6   2        2.91        4.36      3.62 o 
  -6   6   2       15.24       22.69      3.96 o 
  -5   6   2      877.96     1093.21     15.67 o 
  -4   6   2     2417.71     2533.19     22.98 o 
  -3   6   2     1763.66     1955.45     20.07 o 
  -2   6   2     6770.79     7110.91     53.78 o 
  -1   6   2      431.14      470.76     11.36 o 
   0   6   2      517.46      645.92     14.87 o 
   1   6   2      931.08      975.84     23.15 o 
   2   6   2       29.50       46.17      4.16 o 
   3   6   2     2347.91     2461.49     28.40 o 
   4   6   2      151.28      127.51     10.09 o 
   5   6   2      527.89      578.28     22.27 o 
   6   6   2     4103.26     3686.49     56.30 o 
   7   6   2       10.79        1.02      6.37 o 
   8   6   2     2757.85     2610.26     42.36 o 
   9   6   2     1397.06     1331.87     33.64 o 
  10   6   2      151.50      148.08     14.16 o 
  11   6   2      721.33      680.27     29.50 o 
  12   6   2     2303.46     2275.05     49.48 o 
  13   6   2       38.00       48.63     10.36 o 
  14   6   2      589.56      563.91     27.45 o 
  15   6   2       22.73       19.51     13.85 o 
 -17   7   2      152.08      130.93     19.24 o 
 -16   7   2        0.46        7.01     11.06 o 
 -15   7   2        1.68       -0.24     10.69 o 
 -14   7   2      391.74      354.70     31.67 o 
 -13   7   2        0.90       -2.18      9.07 o 
 -12   7   2      435.62      455.09     23.24 o 
 -11   7   2        1.99        7.19      5.93 o 
 -10   7   2      675.93      628.13     20.35 o 
  -9   7   2      151.99      148.14      8.64 o 
  -8   7   2     4754.10     4808.03     59.42 o 
  -7   7   2     1277.08     1323.34     23.94 o 
  -6   7   2      112.17       90.85      6.81 o 
  -5   7   2      878.24      960.40     16.25 o 
  -4   7   2      154.66      133.55      6.19 o 
  -3   7   2     1191.10     1335.73     20.90 o 
  -2   7   2     3687.05     3799.49     39.49 o 
  -1   7   2      195.73      266.92      9.36 o 
   0   7   2     1368.90     1423.27     24.32 o 
   1   7   2     2078.86     2018.93     37.09 o 
   2   7   2    12504.76    13190.15     89.59 o 
   3   7   2     2163.63     2240.08     33.77 o 
   4   7   2       19.57       56.31     11.87 o 
   5   7   2     3591.88     3444.50     52.79 o 
   6   7   2      218.48      204.05     13.00 o 
   7   7   2      670.85      695.57     22.19 o 
   8   7   2      399.86      446.66     19.77 o 
   9   7   2       28.69       46.05      9.94 o 
  10   7   2       40.87       22.86      8.43 o 
  11   7   2      690.08      679.33     26.77 o 
  12   7   2     1390.51     1451.54     40.95 o 
  13   7   2       29.33       12.13     11.35 o 
  14   7   2      416.45      402.73     22.08 o 
  15   7   2      723.36      736.87     30.55 o 
 -17   8   2       27.19       43.76     12.83 o 
 -16   8   2       66.44       97.83     16.69 o 
 -15   8   2      939.92      872.75     36.55 o 
 -14   8   2     1483.96     1526.57     59.14 o 
 -13   8   2      577.78      576.91     27.41 o 
 -12   8   2      672.73      749.00     29.91 o 
 -11   8   2     1514.14     1432.42     32.57 o 
 -10   8   2     2243.56     2107.69     36.32 o 
  -9   8   2     1690.44     1733.03     27.88 o 
  -8   8   2      629.44      589.31     16.67 o 
  -7   8   2     2020.29     1864.31     33.93 o 
  -6   8   2      597.08      566.48     14.70 o 
  -5   8   2     3572.99     3586.48     38.52 o 
  -4   8   2      347.81      402.49     12.02 o 
  -3   8   2     3200.76     3375.14     44.70 o 
  -2   8   2     6730.42     6855.82     66.88 o 
  -1   8   2     3353.91     3565.90     43.59 o 
   0   8   2     1162.82     1192.94     26.83 o 
   1   8   2     2073.73     2020.78     41.75 o 
   2   8   2     2019.91     2143.71     44.37 o 
   3   8   2     3834.94     3619.19     46.57 o 
   4   8   2      133.50       82.17     12.72 o 
   5   8   2      406.98      413.85     18.03 o 
   6   8   2      145.25      161.21     11.08 o 
   7   8   2      567.27      529.78     20.15 o 
   8   8   2     4316.78     4176.96     80.53 o 
   9   8   2      113.80      103.03     14.72 o 
  10   8   2     1031.84     1002.80     31.10 o 
  11   8   2      608.20      642.50     26.30 o 
  12   8   2     1486.05     1456.86     45.50 o 
  13   8   2      384.56      357.19     24.17 o 
  14   8   2      309.41      348.83     24.87 o 
  15   8   2      602.74      668.80     31.35 o 
 -16   9   2     1883.19     1960.05     58.37 o 
 -15   9   2       26.84       42.34     15.49 o 
 -14   9   2      496.61      521.71     28.90 o 
 -13   9   2       42.96       35.81     11.07 o 
 -12   9   2        1.62       -9.29      9.29 o 
 -11   9   2       57.77       47.68      7.60 o 
 -10   9   2      630.86      585.74     19.10 o 
  -9   9   2       14.45       13.64      5.14 o 
  -8   9   2       19.74       15.91      5.78 o 
  -7   9   2      184.14      186.43     11.34 o 
  -6   9   2    15550.12    15181.91    118.10 o 
  -5   9   2     6477.32     6573.42     58.58 o 
  -4   9   2       18.06       -2.50      4.53 o 
  -3   9   2     1472.40     1493.43     24.80 o 
  -2   9   2    14035.37    13790.93    114.75 o 
  -1   9   2    10109.90    10119.10     91.17 o 
   0   9   2     1222.77     1347.01     30.14 o 
   1   9   2        9.74       25.75      8.32 o 
   2   9   2       86.96      113.23      7.28 o 
   3   9   2      937.97      788.55     20.99 o 
   4   9   2    10691.74    10798.55    125.37 o 
   5   9   2     8215.71     8101.42     95.75 o 
   6   9   2       41.31       40.91      7.85 o 
   7   9   2      497.46      489.17     19.73 o 
   8   9   2     4563.43     4521.20     65.44 o 
   9   9   2     4989.67     5069.89     72.59 o 
  10   9   2      237.36      188.73     22.41 o 
  11   9   2      608.46      629.57     26.36 o 
  12   9   2       14.95        6.78     10.97 o 
  13   9   2     2337.46     2380.98     61.71 o 
  14   9   2      124.87      129.06     24.29 o 
  15   9   2       63.41       37.48     13.69 o 
 -16  10   2     1186.19     1275.52     47.81 o 
 -15  10   2       75.52       90.30     15.45 o 
 -14  10   2      487.35      544.63     29.54 o 
 -13  10   2      855.47      900.19     35.76 o 
 -12  10   2     2067.32     2018.26     51.50 o 
 -11  10   2      328.97      326.45     19.63 o 
 -10  10   2     1036.63      943.62     27.51 o 
  -9  10   2      189.05      172.36     10.17 o 
  -8  10   2      413.10      426.47     16.11 o 
  -7  10   2     1855.25     1892.83     36.07 o 
  -6  10   2      308.77      367.15     14.25 o 
  -5  10   2      893.32      880.25     20.89 o 
  -4  10   2      447.60      455.49     14.43 o 
  -3  10   2     2808.92     2960.01     42.35 o 
  -2  10   2     7993.26     7744.49     88.77 o 
  -1  10   2      832.42      767.66     23.18 o 
   0  10   2      273.46      230.89     13.75 o 
   1  10   2     2723.53     2731.81     54.60 o 
   2  10   2     2637.58     2426.30     36.81 o 
   3  10   2      313.86      248.33     12.37 o 
   4  10   2     1438.36     1412.07     30.43 o 
   5  10   2     3845.22     3728.00     58.67 o 
   6  10   2       22.80       17.46      7.15 o 
   7  10   2      234.15      237.10     14.70 o 
   8  10   2      606.06      570.84     28.41 o 
   9  10   2     6869.27     6681.39     97.14 o 
  10  10   2     3850.09     4004.49     94.57 o 
  11  10   2        2.08        5.10      9.62 o 
  12  10   2      224.19      190.36     16.45 o 
  13  10   2      585.87      667.87     33.90 o 
  14  10   2     1439.41     1556.13     51.77 o 
 -16  11   2      148.49      142.18     29.27 o 
 -15  11   2      900.38      836.19     37.80 o 
 -14  11   2     1946.99     1889.13     54.57 o 
 -13  11   2      326.86      332.97     22.85 o 
 -12  11   2     1237.07     1223.11     40.44 o 
 -11  11   2     2933.27     2978.18     50.16 o 
 -10  11   2     3062.32     3070.38     45.81 o 
  -9  11   2      306.85      282.83     14.05 o 
  -8  11   2      348.56      352.27     15.59 o 
  -7  11   2      178.12      184.79     10.51 o 
  -6  11   2     1523.15     1553.24     30.06 o 
  -5  11   2      524.55      435.79     15.17 o 
  -4  11   2     1689.78     1691.92     29.57 o 
  -3  11   2      274.80      335.39     17.62 o 
  -2  11   2     6526.64     7179.00     75.85 o 
  -1  11   2    10476.36    10600.67     99.47 o 
   0  11   2    10859.44    10345.18     98.43 o 
   1  11   2       68.73       55.82     11.76 o 
   2  11   2     2546.09     2614.52     50.98 o 
   3  11   2     2521.42     2377.76     33.66 o 
   4  11   2      549.61      479.84     18.52 o 
   5  11   2       19.97       18.32      6.14 o 
   6  11   2       20.57       19.58      8.11 o 
   7  11   2      507.99      487.69     20.49 o 
   8  11   2      494.91      525.65     22.41 o 
   9  11   2     1991.23     2051.64     46.13 o 
  10  11   2      801.01      782.86     29.37 o 
  11  11   2      507.49      523.87     25.37 o 
  12  11   2      644.07      628.09     31.60 o 
  13  11   2      838.40      889.69     38.70 o 
  14  11   2      240.79      317.82     30.22 o 
 -15  12   2        1.60       -8.45     10.16 o 
 -14  12   2      473.98      478.35     25.45 o 
 -13  12   2      332.10      299.52     19.20 o 
 -12  12   2      112.57      106.78     14.35 o 
 -11  12   2        5.47       -3.52      7.52 o 
 -10  12   2      571.35      577.68     18.95 o 
  -9  12   2      123.02      122.11     13.80 o 
  -8  12   2    10763.60    10571.23    110.27 o 
  -7  12   2      422.35      449.81     16.24 o 
  -6  12   2      263.77      280.31     13.42 o 
  -5  12   2      557.91      553.13     18.11 o 
  -4  12   2    25213.28    24522.53    193.59 o 
  -3  12   2     5880.25     5647.35     78.77 o 
  -2  12   2      603.56      589.97     19.75 o 
  -1  12   2     1299.68     1401.57     32.12 o 
   0  12   2    12069.82    12225.43    134.03 o 
   1  12   2     2093.93     2076.71     44.39 o 
   2  12   2      670.40      618.81     27.78 o 
   3  12   2      975.38      979.33     25.92 o 
   4  12   2        7.70        8.12      4.99 o 
   5  12   2      157.15      151.93     10.99 o 
   6  12   2     3999.56     3838.55     72.53 o 
   7  12   2     1236.83     1211.27     33.20 o 
   8  12   2      797.77      762.08     27.08 o 
   9  12   2     1659.40     1784.71     43.08 o 
  10  12   2      207.14      189.31     16.12 o 
  11  12   2     3421.01     3496.98     66.04 o 
  12  12   2        9.88        6.20     10.51 o 
  13  12   2      468.06      511.04     46.22 o 
  14  12   2      510.80      603.49     64.24 o 
 -15  13   2      506.00      469.46     29.03 o 
 -14  13   2      376.28      397.33     23.42 o 
 -13  13   2       11.77      -11.13     11.13 o 
 -12  13   2      461.73      429.59     20.36 o 
 -11  13   2      272.87      282.40     16.36 o 
 -10  13   2      972.29      908.24     24.25 o 
  -9  13   2      753.21      726.45     24.34 o 
  -8  13   2       93.34      114.95     10.33 o 
  -7  13   2      312.74      324.80     14.08 o 
  -6  13   2      388.09      382.46     14.58 o 
  -5  13   2       35.62       46.73     11.30 o 
  -4  13   2      450.40      432.72     19.42 o 
  -3  13   2     2104.52     2150.22     46.98 o 
  -2  13   2      757.76      832.47     28.60 o 
  -1  13   2        3.34       -0.40      8.61 o 
   0  13   2        8.41       23.54     10.70 o 
   1  13   2      239.89      235.29     17.24 o 
   2  13   2     1074.44     1114.17     51.22 o 
   3  13   2      528.63      530.84     15.53 o 
   4  13   2     1389.75     1376.59     27.49 o 
   5  13   2      469.07      496.25     17.25 o 
   6  13   2      142.48      141.96     10.53 o 
   7  13   2     1688.70     1599.55     39.38 o 
   8  13   2       13.25       15.32      8.84 o 
   9  13   2      498.21      474.63     22.92 o 
  10  13   2      226.33      223.50     18.80 o 
  11  13   2      800.24      747.36     40.07 o 
  12  13   2     1065.83     1134.02     46.44 o 
  13  13   2       85.30       61.33     28.34 o 
 -14  14   2      198.84      210.14     45.91 o 
 -13  14   2      884.69      836.46     33.79 o 
 -12  14   2      563.56      545.09     23.22 o 
 -11  14   2      101.54      103.56     13.06 o 
 -10  14   2     1998.36     1990.55     37.30 o 
  -9  14   2     1799.40     1799.61     42.75 o 
  -8  14   2       22.57       21.91      7.22 o 
  -7  14   2       49.49       56.56      7.88 o 
  -6  14   2        5.47       -5.25      6.10 o 
  -5  14   2      390.63      362.89     19.84 o 
  -4  14   2       87.86       87.54      9.75 o 
  -3  14   2       21.77        2.05      8.81 o 
  -2  14   2     2382.80     2288.50     50.12 o 
  -1  14   2     1659.00     1570.51     41.30 o 
   0  14   2        9.07        0.20      8.94 o 
   1  14   2     5800.67     5944.09     86.84 o 
   2  14   2     4225.89     4161.69     82.27 o 
   3  14   2        5.51        5.38      9.12 o 
   4  14   2       64.27       52.82      9.03 o 
   5  14   2      237.61      227.40     15.22 o 
   6  14   2      138.13      131.20     12.64 o 
   7  14   2      873.43      818.32     28.65 o 
   8  14   2      176.06      209.08     16.28 o 
   9  14   2      607.50      587.47     25.97 o 
  10  14   2      169.66      172.99     18.64 o 
  11  14   2      145.39      153.37     17.16 o 
  12  14   2        4.79      -13.56     14.26 o 
  13  14   2      152.99      199.00     27.37 o 
 -14  15   2      105.09      158.44     31.25 o 
 -13  15   2        7.90      -15.26     15.26 o 
 -12  15   2       12.28        2.84     12.50 o 
 -11  15   2       47.14       28.29      9.14 o 
 -10  15   2       59.94       51.06      9.24 o 
  -9  15   2      503.87      495.36     20.48 o 
  -8  15   2       23.76       20.13      6.99 o 
  -7  15   2      181.96      181.15     11.79 o 
  -6  15   2       16.19       -3.88      6.52 o 
  -5  15   2      854.21      857.27     27.49 o 
  -4  15   2      199.95      184.86     13.57 o 
  -3  15   2      171.00      146.17     14.59 o 
  -2  15   2        4.54       -8.16      9.72 o 
  -1  15   2      133.65      120.07     14.17 o 
   0  15   2      151.09      104.23     12.50 o 
   1  15   2      211.37      274.97     20.02 o 
   2  15   2     1198.70     1042.58     40.99 o 
   3  15   2      194.98      185.10     16.36 o 
   4  15   2     3877.54     3879.09     63.15 o 
   5  15   2     1780.96     1877.05     43.12 o 
   6  15   2      377.73      390.16     18.61 o 
   7  15   2        1.44       -5.09      9.98 o 
   8  15   2      415.90      413.24     21.97 o 
   9  15   2        0.95       -4.66      9.15 o 
  10  15   2      710.74      729.60     29.99 o 
  11  15   2        0.82        9.11     12.03 o 
  12  15   2       10.34       -6.29     12.23 o 
 -13  16   2       22.52        9.89     15.77 o 
 -12  16   2      148.39      139.50     18.03 o 
 -11  16   2      184.24      176.32     32.46 o 
 -10  16   2        0.77        9.11      8.94 o 
  -9  16   2      138.66      144.14     21.51 o 
  -8  16   2       26.09       17.62      8.94 o 
  -7  16   2     2165.56     2194.81     42.86 o 
  -6  16   2       12.02       22.73      8.02 o 
  -5  16   2     1535.76     1550.64     38.83 o 
  -4  16   2      871.01      862.09     28.33 o 
  -3  16   2        4.10       -4.14      9.46 o 
  -2  16   2      825.80      885.08     33.22 o 
  -1  16   2     1170.49     1165.48     38.17 o 
   0  16   2      303.34      265.68     19.44 o 
   1  16   2      278.06      300.22     24.24 o 
   2  16   2      454.77      459.54     29.15 o 
   3  16   2       26.71        3.16     11.01 o 
   4  16   2       84.89       83.78     12.13 o 
   5  16   2      334.42      347.78     20.06 o 
   6  16   2     1221.94     1257.98     41.24 o 
   7  16   2       78.81       90.89     15.04 o 
   8  16   2     1520.17     1616.40     43.50 o 
   9  16   2      108.11       97.96     16.50 o 
  10  16   2      255.42      240.67     22.06 o 
  11  16   2      149.00      130.67     18.09 o 
 -12  17   2        2.90      -18.45     19.32 o 
 -11  17   2       10.96        3.58     11.40 o 
 -10  17   2       72.42      106.59     16.26 o 
  -9  17   2      505.54      479.39     27.46 o 
  -8  17   2      614.47      606.50     23.79 o 
  -7  17   2       23.86       23.50      8.77 o 
  -6  17   2        8.43       -1.83      8.03 o 
  -5  17   2       59.23       32.71      8.93 o 
  -4  17   2       16.12       16.65      8.64 o 
  -3  17   2       98.52      106.62     11.46 o 
  -2  17   2       84.94      130.60     15.42 o 
  -1  17   2      289.89      313.50     21.96 o 
   0  17   2      192.52      123.98     15.41 o 
   1  17   2       28.58       17.79     12.91 o 
   2  17   2     1663.08     1573.96     53.87 o 
   3  17   2        3.63        5.43     10.30 o 
   4  17   2      725.07      730.13     28.33 o 
   5  17   2        0.32      -10.39     10.39 o 
   6  17   2       72.93       55.93     13.89 o 
   7  17   2      812.10      920.23     32.91 o 
   8  17   2       23.44       46.22     12.25 o 
   9  17   2      465.57      466.46     29.25 o 
  10  17   2      170.18      144.21     17.95 o 
  11  17   2      560.35      670.85     48.66 o 
 -11  18   2      101.63       58.91     20.25 o 
 -10  18   2      458.26      502.05     45.11 o 
  -9  18   2      270.46      257.56     21.51 o 
  -8  18   2      229.66      192.21     16.95 o 
  -7  18   2       86.13       70.39     11.22 o 
  -6  18   2      270.89      250.10     18.47 o 
  -5  18   2     1191.90     1130.06     35.32 o 
  -4  18   2      961.79      885.90     34.04 o 
  -3  18   2       47.92       46.31      9.02 o 
  -2  18   2       23.32       37.19     12.09 o 
  -1  18   2      410.88      421.39     26.03 o 
   0  18   2     2828.81     2901.53     65.57 o 
   1  18   2     1602.96     1506.39     54.05 o 
   2  18   2      551.34      553.91     33.63 o 
   3  18   2      190.34      149.79     16.84 o 
   4  18   2      496.21      512.72     24.82 o 
   5  18   2       42.51       34.19     10.37 o 
   6  18   2        8.17       -9.86      9.86 o 
   7  18   2       73.10       67.31     14.30 o 
   8  18   2      712.04      815.49     37.83 o 
   9  18   2       14.54       22.45     14.02 o 
  10  18   2        5.11       -4.44     16.79 o 
 -10  19   2      438.83      465.99     35.68 o 
  -9  19   2      125.25      118.75     18.74 o 
  -8  19   2       78.71       58.54     11.99 o 
  -7  19   2       28.67       15.70     12.32 o 
  -6  19   2     1524.34     1580.82     58.18 o 
  -5  19   2      108.19      115.19     16.91 o 
  -4  19   2      162.67      147.82     28.13 o 
  -3  19   2        0.32      -15.71     15.71 o 
  -2  19   2      994.83      988.29     38.81 o 
  -1  19   2     1111.69     1218.46     43.96 o 
   0  19   2      152.08      163.63     18.34 o 
   1  19   2      420.21      434.85     31.58 o 
   2  19   2       80.93       48.24     13.74 o 
   3  19   2      159.54      151.94     20.93 o 
   4  19   2     1164.14     1111.08     37.00 o 
   5  19   2        1.38       -9.33     10.36 o 
   6  19   2      447.86      389.23     22.96 o 
   7  19   2      767.14      763.71     36.36 o 
   8  19   2      135.95      124.34     18.72 o 
   9  19   2      556.68      671.00     82.98 o 
  -9  20   2      146.92      131.37     21.66 o 
  -8  20   2      205.24      205.74     22.65 o 
  -7  20   2     1150.55     1144.91     45.33 o 
  -6  20   2      439.35      510.54     26.88 o 
  -5  20   2      850.62      852.33     44.60 o 
  -4  20   2      241.53      216.80     23.42 o 
  -3  20   2      280.63      285.30     23.51 o 
  -2  20   2      612.39      601.27     32.19 o 
  -1  20   2      222.79      246.22     21.91 o 
   0  20   2       16.90       17.85     20.26 o 
   1  20   2      114.74      164.02     22.28 o 
   2  20   2     1246.71     1148.82     51.05 o 
   3  20   2      247.51      261.50     19.31 o 
   4  20   2       75.33       38.74     10.97 o 
   5  20   2      700.68      752.91     36.85 o 
   6  20   2     1138.21     1122.68     39.64 o 
   7  20   2      139.40      150.34     24.10 o 
   8  20   2        4.72       21.34     17.01 o 
  -8  21   2      974.90     1011.79     45.44 o 
  -7  21   2       83.42       75.95     16.53 o 
  -6  21   2       16.81        5.79     12.86 o 
  -5  21   2      190.68      200.23     20.52 o 
  -4  21   2      229.37      244.69     27.01 o 
  -3  21   2        2.66        5.00     13.32 o 
  -2  21   2     1156.42     1212.20     45.98 o 
  -1  21   2     1584.24     1729.78     60.44 o 
   0  21   2     1314.55     1406.80     49.87 o 
   1  21   2      468.82      507.98     35.96 o 
   2  21   2     1610.28     1673.45     54.21 o 
   3  21   2      846.04      844.74     33.83 o 
   4  21   2      139.50      131.24     17.98 o 
   5  21   2      863.89      961.39     41.99 o 
   6  21   2       30.49       -7.59     14.15 o 
  -6  22   2       49.69       65.94     25.84 o 
  -5  22   2       77.89       56.89     15.05 o 
  -4  22   2      492.63      506.34     53.29 o 
  -3  22   2      516.40      622.71     34.79 o 
  -2  22   2       46.71       55.20     15.35 o 
  -1  22   2       17.99       36.81     13.62 o 
   0  22   2       23.19       18.65     14.38 o 
   1  22   2      877.94     1121.70     62.61 o 
   2  22   2       45.69       75.54     21.35 o 
   3  22   2      686.89      743.04     37.39 o 
   4  22   2        1.37        0.80     21.27 o 
   5  22   2        1.60       31.86     17.71 o 
  -4  23   2       11.79       11.13     27.50 o 
  -3  23   2      586.67      621.71     71.19 o 
  -2  23   2      602.31      671.98     51.76 o 
  -1  23   2      423.32      492.25     48.08 o 
   0  23   2       42.06        6.19     28.81 o 
   1  23   2        8.04       25.20     22.29 o 
   2  23   2        1.23       25.04     36.22 o 
 -18   1   3       56.09       35.16     12.10 o 
 -17   1   3     1113.02     1091.65     38.40 o 
 -16   1   3      379.09      360.52     22.24 o 
 -15   1   3     2049.31     2147.90     57.07 o 
 -14   1   3      102.91       79.54     12.94 o 
 -13   1   3     1843.49     1931.14     37.05 o 
 -12   1   3      762.95      758.29     22.32 o 
 -11   1   3      155.33      225.68     21.17 o 
 -10   1   3      250.05      264.66     15.17 o 
  -9   1   3    12890.40    13001.45    156.95 o 
  -8   1   3      237.32      294.13     12.07 o 
  -7   1   3      915.34      814.29     16.15 o 
  -6   1   3    11907.30    11833.79     71.53 o 
  -5   1   3     8873.40     9191.94     53.62 o 
  -4   1   3    15372.69    16225.20     98.26 o 
  -3   1   3     3640.95     3745.41     27.50 o 
  -2   1   3     1049.59     1068.59     10.12 o 
  -1   1   3     2391.06     2452.84     23.09 o 
   0   1   3    36983.17    37887.56    163.70 o 
   1   1   3    33188.16    33368.91    143.11 o 
   2   1   3      750.03      743.63      8.45 o 
   3   1   3     3414.75     3646.70     26.52 o 
   4   1   3     6180.64     6112.42     41.42 o 
   5   1   3        6.85       37.87      6.35 o 
   6   1   3      917.75      962.21     18.64 o 
   7   1   3       67.82       49.80      5.98 o 
   8   1   3      265.83      290.18     11.97 o 
   9   1   3     1096.53     1100.80     23.64 o 
  10   1   3       19.00       22.58      7.28 o 
  11   1   3      222.27      220.54     13.54 o 
  12   1   3      398.75      381.73     17.59 o 
  13   1   3      436.99      453.68     24.12 o 
  14   1   3       51.75       73.69     13.75 o 
  15   1   3        2.58       -5.93     13.98 o 
 -18   2   3      164.81      128.92     18.07 o 
 -17   2   3       47.87       39.28     21.79 o 
 -16   2   3       11.01       14.60      9.09 o 
 -15   2   3     1264.72     1225.00     37.41 o 
 -14   2   3      239.55      254.17     14.83 o 
 -13   2   3       42.06       54.71      8.03 o 
 -12   2   3       60.31       82.22     11.11 o 
 -11   2   3    13539.57    13104.42    105.79 o 
 -10   2   3      858.22      862.03     18.62 o 
  -9   2   3     1079.05     1119.27     16.75 o 
  -8   2   3     5762.60     6374.15     51.61 o 
  -7   2   3     7126.51     6988.56     47.55 o 
  -6   2   3     4492.67     4662.46     34.22 o 
  -5   2   3     1629.24     1751.91     17.68 o 
  -4   2   3     2019.97     2232.60     20.80 o 
  -3   2   3     1977.78     2337.76     16.14 o 
  -2   2   3     1482.61     1622.75     17.09 o 
  -1   2   3     3539.60     3629.88     37.13 o 
   0   2   3    37987.23    38907.11    297.72 o 
   1   2   3     1858.51     1939.43     14.28 o 
   2   2   3     3176.78     3606.50     24.18 o 
   3   2   3     1341.75     1199.21     12.78 o 
   4   2   3     5357.85     5205.61     38.69 o 
   5   2   3       25.68       25.96      3.04 o 
   6   2   3     3068.85     3060.72     37.81 o 
   7   2   3     6047.52     6145.05     65.65 o 
   8   2   3     1727.07     1744.26     39.13 o 
   9   2   3      773.39      726.14     22.36 o 
  10   2   3     1407.62     1333.02     40.97 o 
  11   2   3     3250.91     3255.62     53.44 o 
  12   2   3       63.75       42.89      9.10 o 
  13   2   3      798.47      793.33     27.65 o 
  14   2   3      841.01      948.61     35.37 o 
  15   2   3        6.25       19.56     12.41 o 
 -18   3   3       18.95       41.01     18.86 o 
 -17   3   3      202.03      208.31     15.89 o 
 -16   3   3      895.88     1000.24     34.89 o 
 -15   3   3     1417.07     1412.77     39.90 o 
 -14   3   3      443.42      449.80     23.61 o 
 -13   3   3     2209.38     2168.55     45.81 o 
 -12   3   3     1310.78     1344.57     27.29 o 
 -11   3   3     2356.24     2381.14     36.08 o 
 -10   3   3      251.94      214.16     11.07 o 
  -9   3   3       26.60       32.45      6.03 o 
  -8   3   3     2445.96     2547.81     27.37 o 
  -7   3   3     3441.05     3457.12     33.38 o 
  -6   3   3     9779.53    10437.87     64.25 o 
  -5   3   3     4566.72     5086.61     34.43 o 
  -4   3   3     1084.77     1249.24     11.17 o 
  -3   3   3      102.61      109.28      2.55 o 
  -2   3   3     1126.35     1253.65     10.31 o 
  -1   3   3     1013.47     1115.02     11.88 o 
   0   3   3     3951.42     4104.87     27.92 o 
   1   3   3     4336.73     4580.83     28.18 o 
   2   3   3        3.63       22.81      3.19 o 
   3   3   3    13957.88    14078.09     80.00 o 
   4   3   3     1257.61     1445.16     19.62 o 
   5   3   3      216.34      251.66     11.27 o 
   6   3   3      427.73      419.80     17.65 o 
   7   3   3     1644.43     1506.01     32.25 o 
   8   3   3      302.84      286.57     13.59 o 
   9   3   3      103.75       95.49      9.12 o 
  10   3   3     1320.43     1250.64     31.04 o 
  11   3   3     1583.87     1728.08     38.23 o 
  12   3   3      198.55      172.88     15.71 o 
  13   3   3      130.55       97.43     12.13 o 
  14   3   3      299.86      323.23     21.60 o 
  15   3   3     1071.82     1201.34     37.97 o 
 -18   4   3      187.46      195.16     20.81 o 
 -17   4   3       16.17       -2.55     10.85 o 
 -16   4   3      352.78      310.29     22.73 o 
 -15   4   3      779.85      799.73     30.29 o 
 -14   4   3      469.64      487.34     23.22 o 
 -13   4   3       36.79       24.92      9.38 o 
 -12   4   3     1044.67     1074.90     25.03 o 
 -11   4   3        5.16       -6.09      6.09 o 
 -10   4   3     2442.44     2435.06     31.91 o 
  -9   4   3     3628.94     3667.87     39.22 o 
  -8   4   3       39.61       26.47      5.23 o 
  -7   4   3      565.66      695.10     12.90 o 
  -6   4   3     2534.93     2414.78     23.97 o 
  -5   4   3    26831.85    28469.33    158.34 o 
  -4   4   3     2518.26     2501.27     17.65 o 
  -3   4   3     8390.08     8683.63     40.71 o 
  -2   4   3     4677.22     4634.81     35.93 o 
  -1   4   3      110.49      138.78      4.81 o 
   0   4   3      171.34      162.97      5.42 o 
   1   4   3     6488.19     6944.06     45.06 o 
   2   4   3      721.10      831.13     11.20 o 
   3   4   3      776.08      950.84     26.54 o 
   4   4   3     3140.17     3018.97     28.64 o 
   5   4   3    17116.74    16599.70    113.29 o 
   6   4   3      991.73      907.00     29.91 o 
   7   4   3     2171.27     2076.85     42.32 o 
   8   4   3      910.75      893.83     25.98 o 
   9   4   3      443.52      461.72     20.10 o 
  10   4   3      437.98      456.40     18.70 o 
  11   4   3      489.28      521.31     21.64 o 
  12   4   3      212.51      241.83     14.75 o 
  13   4   3      239.80      188.63     13.70 o 
  14   4   3      126.02       98.50     18.65 o 
  15   4   3      153.90      173.88     15.70 o 
 -18   5   3      170.67      212.99     29.17 o 
 -17   5   3       27.84       -6.93     11.41 o 
 -16   5   3      110.29       81.69     17.39 o 
 -15   5   3       10.14       -9.35     10.57 o 
 -14   5   3      207.19      181.93     15.33 o 
 -13   5   3      415.22      415.01     20.27 o 
 -12   5   3       99.30       90.62      8.67 o 
 -11   5   3     1869.33     1842.63     33.18 o 
 -10   5   3     1044.42     1009.64     20.20 o 
  -9   5   3     4527.39     4226.43     49.38 o 
  -8   5   3     2065.58     1985.76     27.63 o 
  -7   5   3     6833.60     7187.45     55.05 o 
  -6   5   3     1416.06     1244.32     14.54 o 
  -5   5   3        0.35       11.11      2.59 o 
  -4   5   3      423.26      391.13      6.63 o 
  -3   5   3    14865.84    14810.91     69.23 o 
  -2   5   3     3023.61     3012.85     22.82 o 
  -1   5   3      649.97      745.93     10.30 o 
   0   5   3     1500.39     1430.13     22.16 o 
   1   5   3    41117.11    41993.07    232.23 o 
   2   5   3    17181.36    17499.29    130.81 o 
   3   5   3     3374.03     3555.59     32.17 o 
   4   5   3       70.45       93.33      4.42 o 
   5   5   3     3935.75     3776.74     36.96 o 
   6   5   3     6386.37     6366.99     65.61 o 
   7   5   3        3.84        7.59      8.36 o 
   8   5   3      183.99      184.31     11.83 o 
   9   5   3      220.58      176.86     12.17 o 
  10   5   3      274.05      255.49     14.63 o 
  11   5   3      400.53      416.42     18.07 o 
  12   5   3     1666.58     1646.22     40.21 o 
  13   5   3       79.78       51.96      9.39 o 
  14   5   3       44.39       43.78     16.05 o 
  15   5   3      583.90      618.51     30.53 o 
 -17   6   3       85.23       94.37     16.70 o 
 -16   6   3      139.65      127.14     13.82 o 
 -15   6   3      272.96      234.30     21.07 o 
 -14   6   3     3658.72     3711.89     64.79 o 
 -13   6   3      948.27      982.52     31.09 o 
 -12   6   3      449.77      420.08     16.66 o 
 -11   6   3     4127.56     3983.81     52.09 o 
 -10   6   3     3357.94     3379.31     40.60 o 
  -9   6   3     2880.13     2682.35     34.73 o 
  -8   6   3       70.69       94.44      7.59 o 
  -7   6   3     4115.53     3973.20     36.06 o 
  -6   6   3     4305.67     4633.47     42.90 o 
  -5   6   3     4625.09     4415.33     39.43 o 
  -4   6   3        3.97        5.64      2.21 o 
  -3   6   3     3080.59     3243.03     25.68 o 
  -2   6   3       26.91       56.66      3.42 o 
  -1   6   3       53.39       96.00      5.25 o 
   0   6   3       43.35       69.47      4.75 o 
   1   6   3      782.16      764.67     13.85 o 
   2   6   3     2818.29     2607.09     28.32 o 
   3   6   3     2027.78     1962.23     30.06 o 
   4   6   3     5423.19     5914.56     62.79 o 
   5   6   3     2839.53     2751.15     40.60 o 
   6   6   3     1880.21     1761.30     46.49 o 
   7   6   3      403.44      352.55     15.19 o 
   8   6   3      689.99      740.44     20.92 o 
   9   6   3      650.80      634.29     20.13 o 
  10   6   3       67.68       50.50      9.08 o 
  11   6   3        8.51       -5.21      8.61 o 
  12   6   3     1847.96     1945.98     43.30 o 
  13   6   3      420.29      437.58     21.27 o 
  14   6   3      104.93       84.44     11.17 o 
  15   6   3      563.55      538.39     26.58 o 
 -17   7   3     2084.58     2254.77     61.97 o 
 -16   7   3      636.01      610.47     31.01 o 
 -15   7   3      300.81      289.91     21.48 o 
 -14   7   3      229.21      228.47     19.17 o 
 -13   7   3     1603.29     1563.03     43.77 o 
 -12   7   3       61.36       54.19      7.74 o 
 -11   7   3       16.44        8.88      9.52 o 
 -10   7   3       73.72       47.38      8.06 o 
  -9   7   3     3994.72     4026.57     59.34 o 
  -8   7   3     1102.36     1099.16     22.93 o 
  -7   7   3     4557.30     4432.59     45.06 o 
  -6   7   3     3032.11     3268.65     32.55 o 
  -5   7   3     3644.41     3321.80     32.02 o 
  -4   7   3     6805.32     7160.02     51.16 o 
  -3   7   3     5704.51     5561.47     38.61 o 
  -2   7   3     2798.52     2522.04     26.23 o 
  -1   7   3      665.57      828.12     16.69 o 
   0   7   3     1501.83     1645.65     30.31 o 
   1   7   3      244.65      265.16      9.89 o 
   2   7   3     4644.46     4519.88     41.65 o 
   3   7   3    17390.64    17544.00    239.84 o 
   4   7   3    11832.74    11684.61    115.94 o 
   5   7   3       11.06       -0.72      6.78 o 
   6   7   3     6418.39     6324.92     61.23 o 
   7   7   3    15582.73    15365.50    155.41 o 
   8   7   3     5301.19     5219.09     76.97 o 
   9   7   3      737.39      727.45     25.51 o 
  10   7   3      358.73      306.73     17.46 o 
  11   7   3        4.87       -6.25     10.55 o 
  12   7   3      448.11      398.75     20.28 o 
  13   7   3       76.55       37.00     14.48 o 
  14   7   3       22.52       14.43     12.83 o 
  15   7   3       12.85        7.03     16.02 o 
 -17   8   3      452.27      491.68     29.72 o 
 -16   8   3      424.97      410.89     26.39 o 
 -15   8   3        1.68        8.84     12.92 o 
 -14   8   3      199.23      187.64     16.66 o 
 -13   8   3     2617.43     2546.34     57.08 o 
 -12   8   3      209.50      225.48     13.56 o 
 -11   8   3     1590.16     1523.72     34.05 o 
 -10   8   3      433.20      387.39     16.39 o 
  -9   8   3      165.56      159.53     10.18 o 
  -8   8   3     3552.68     3860.35     47.93 o 
  -7   8   3       65.03       74.33      6.92 o 
  -6   8   3     4346.06     4433.94     46.41 o 
  -5   8   3      820.76      931.54     16.02 o 
  -4   8   3     1569.41     1767.51     23.63 o 
  -3   8   3     2486.56     2440.25     39.86 o 
  -2   8   3     1390.59     1534.62     27.27 o 
  -1   8   3     5438.34     5407.55     52.38 o 
   0   8   3      198.66      156.97      9.79 o 
   1   8   3     1340.54     1427.02     33.76 o 
   2   8   3     2529.93     2715.58     35.24 o 
   3   8   3     6172.59     6324.68     66.90 o 
   4   8   3     4120.48     4049.77     64.45 o 
   5   8   3      113.30      144.86     14.44 o 
   6   8   3       15.99        2.93      7.61 o 
   7   8   3      907.55      896.17     19.69 o 
   8   8   3      681.27      690.03     25.03 o 
   9   8   3     2946.29     2844.29     52.71 o 
  10   8   3       33.72       25.14     14.15 o 
  11   8   3      508.57      437.69     24.63 o 
  12   8   3      138.83      139.32     15.83 o 
  13   8   3     1927.54     2005.48     54.46 o 
  14   8   3       91.88       71.85     15.81 o 
 -17   9   3        5.35       13.10     11.79 o 
 -16   9   3       68.56       48.13     12.41 o 
 -15   9   3        1.63       16.38     10.07 o 
 -14   9   3       91.18       69.03     16.65 o 
 -13   9   3      274.18      283.82     20.33 o 
 -12   9   3      470.88      431.53     23.79 o 
 -11   9   3      789.06      799.05     28.05 o 
 -10   9   3      291.74      298.00     14.02 o 
  -9   9   3     2366.52     2233.95     35.03 o 
  -8   9   3      235.44      228.44     11.79 o 
  -7   9   3     3038.98     2963.74     59.89 o 
  -6   9   3      444.12      384.08     12.41 o 
  -5   9   3      608.44      600.16     13.93 o 
  -4   9   3     1225.56     1133.43     19.41 o 
  -3   9   3     7899.06     8189.39     76.89 o 
  -2   9   3     3811.99     3710.79     53.55 o 
  -1   9   3      338.41      426.38     17.20 o 
   0   9   3    10330.42    10950.90    127.24 o 
   1   9   3     2926.38     2912.39     54.17 o 
   2   9   3      103.63       64.35      9.49 o 
   3   9   3        0.85        0.38      6.09 o 
   4   9   3     4966.54     4867.00     72.20 o 
   5   9   3     1551.74     1512.36     32.50 o 
   6   9   3        4.52       16.16      9.24 o 
   7   9   3       32.58       25.08      8.22 o 
   8   9   3        0.54       23.24      9.23 o 
   9   9   3        4.78        3.09     11.87 o 
  10   9   3       72.00       46.69     12.01 o 
  11   9   3      225.04      207.57     18.32 o 
  12   9   3      733.13      742.48     33.93 o 
  13   9   3      677.79      686.81     33.81 o 
  14   9   3       69.22       48.75     24.27 o 
 -16  10   3       48.16       51.02     13.85 o 
 -15  10   3     1255.92     1244.62     44.87 o 
 -14  10   3        2.29       26.16     12.38 o 
 -13  10   3     1210.15     1208.07     40.46 o 
 -12  10   3        0.11       -6.73      7.88 o 
 -11  10   3        4.04       -0.16      7.16 o 
 -10  10   3      237.56      217.96     11.50 o 
  -9  10   3      384.22      374.85     14.14 o 
  -8  10   3     3341.54     3355.57     55.22 o 
  -7  10   3       28.18       11.30      6.34 o 
  -6  10   3      849.65      800.76     18.36 o 
  -5  10   3     5256.14     5220.02     51.31 o 
  -4  10   3     1646.91     1597.38     31.73 o 
  -3  10   3     9307.33     9524.94     88.74 o 
  -2  10   3     3017.52     2914.37     48.69 o 
  -1  10   3     1010.53      855.97     25.14 o 
   0  10   3     3701.35     3671.20     64.87 o 
   1  10   3       98.04       87.06     10.97 o 
   2  10   3      502.97      609.06     20.76 o 
   3  10   3       46.13       26.40      6.37 o 
   4  10   3      145.60      166.06     11.48 o 
   5  10   3     3140.32     2932.78     53.46 o 
   6  10   3      937.15      904.89     26.58 o 
   7  10   3      645.03      638.57     24.43 o 
   8  10   3      126.61      163.73     15.02 o 
   9  10   3      216.24      257.98     19.27 o 
  10  10   3        3.05       -9.73      9.73 o 
  11  10   3       27.80       23.56      9.62 o 
  12  10   3      618.57      623.13     28.97 o 
  13  10   3      231.17      275.52     28.67 o 
  14  10   3       26.39       15.53     14.50 o 
 -16  11   3      266.25      297.88     21.75 o 
 -15  11   3      884.33      973.93     36.03 o 
 -14  11   3        1.36       -8.30      9.77 o 
 -13  11   3        0.42       -6.29      9.29 o 
 -12  11   3      319.17      345.12     19.72 o 
 -11  11   3      677.46      686.04     22.69 o 
 -10  11   3       94.31       91.86      9.69 o 
  -9  11   3      619.57      609.85     19.22 o 
  -8  11   3      176.03      185.56     11.96 o 
  -7  11   3     5230.84     4960.44     86.80 o 
  -6  11   3     1167.46     1097.22     24.92 o 
  -5  11   3     2407.89     2139.87     31.23 o 
  -4  11   3      314.24      358.53     14.56 o 
  -3  11   3     1023.23     1024.71     30.05 o 
  -2  11   3     7790.93     7540.33     90.92 o 
  -1  11   3     1499.87     1435.86     34.46 o 
   0  11   3        5.05       -3.76      7.86 o 
   1  11   3       19.85        6.19      8.46 o 
   2  11   3      563.71      511.60     14.44 o 
   3  11   3       27.32       24.27      6.41 o 
   4  11   3      198.40      217.15     12.70 o 
   5  11   3     2043.39     1967.77     54.00 o 
   6  11   3       25.01       19.65      7.38 o 
   7  11   3      244.32      258.29     16.34 o 
   8  11   3     3656.62     3628.94     71.43 o 
   9  11   3     1616.22     1581.15     40.51 o 
  10  11   3       11.30       16.05     10.26 o 
  11  11   3     1160.87     1252.53     38.71 o 
  12  11   3     1004.60     1032.72     50.17 o 
  13  11   3      865.15      915.79     47.94 o 
 -16  12   3       94.22       88.43     17.73 o 
 -15  12   3      105.67       96.31     13.89 o 
 -14  12   3       34.27       30.51      9.79 o 
 -13  12   3      265.45      231.29     17.59 o 
 -12  12   3      533.43      494.47     23.17 o 
 -11  12   3       28.16       11.99      6.94 o 
 -10  12   3      122.31      112.30      9.38 o 
  -9  12   3      196.11      226.87     12.29 o 
  -8  12   3     3386.87     3448.65     61.78 o 
  -7  12   3      616.86      627.20     23.93 o 
  -6  12   3       66.76       59.35      7.18 o 
  -5  12   3      330.17      355.21     15.51 o 
  -4  12   3     1405.63     1405.68     37.76 o 
  -3  12   3     2265.60     2366.90     47.56 o 
  -2  12   3      266.11      334.93     18.51 o 
  -1  12   3      283.05      335.94     21.27 o 
   0  12   3      774.36      751.39     26.26 o 
   1  12   3      172.80      148.92     14.67 o 
   2  12   3       87.54      128.78     14.74 o 
   3  12   3       35.39       24.20      7.50 o 
   4  12   3      313.77      304.70     15.35 o 
   5  12   3        2.24       -2.87      9.82 o 
   6  12   3      289.89      289.88     16.49 o 
   7  12   3       42.01       40.46      9.15 o 
   8  12   3      287.68      297.91     18.37 o 
   9  12   3      198.15      201.70     15.74 o 
  10  12   3       42.44       53.86     12.68 o 
  11  12   3        9.88       58.75     16.40 o 
  12  12   3        0.06      -13.48     13.48 o 
  13  12   3       25.68       36.44     15.74 o 
 -15  13   3      288.47      272.38     23.86 o 
 -14  13   3       14.53       -1.58     11.67 o 
 -13  13   3      678.42      632.95     27.84 o 
 -12  13   3     1290.44     1327.29     38.52 o 
 -11  13   3     1487.16     1569.58     32.96 o 
 -10  13   3      482.71      461.58     17.55 o 
  -9  13   3     4257.30     4227.23     72.10 o 
  -8  13   3      753.01      742.31     22.49 o 
  -7  13   3      994.89      930.00     22.68 o 
  -6  13   3        0.96       -5.87      5.87 o 
  -5  13   3      508.21      466.95     20.43 o 
  -4  13   3      785.21      758.01     23.15 o 
  -3  13   3       20.22       34.54     11.59 o 
  -2  13   3      273.77      284.00     17.60 o 
  -1  13   3     4033.56     3987.84     65.53 o 
   0  13   3     1187.05     1145.69     40.16 o 
   1  13   3     1464.58     1262.35     41.33 o 
   2  13   3     1376.81     1365.87     43.93 o 
   3  13   3       60.54       65.64      5.92 o 
   4  13   3      100.73       99.19      8.18 o 
   5  13   3       61.26       50.38      8.59 o 
   6  13   3     1004.58      925.35     29.28 o 
   7  13   3      790.93      744.39     26.97 o 
   8  13   3       28.15       25.26      8.86 o 
   9  13   3      663.20      684.95     27.74 o 
  10  13   3       28.64       70.14     16.50 o 
  11  13   3     3825.45     3877.07     83.62 o 
  12  13   3       19.37       -8.19     12.91 o 
  13  13   3       80.30      124.64     35.44 o 
 -14  14   3      643.04      663.74     35.17 o 
 -13  14   3     2176.79     2210.00     71.57 o 
 -12  14   3      536.73      509.86     25.16 o 
 -11  14   3      833.00      809.50     26.75 o 
 -10  14   3      501.52      484.57     18.56 o 
  -9  14   3       49.66       59.19      8.73 o 
  -8  14   3      269.59      251.25     13.19 o 
  -7  14   3     3566.89     3515.16     47.48 o 
  -6  14   3     1014.03      941.48     28.28 o 
  -5  14   3      805.69      774.83     27.06 o 
  -4  14   3     1027.40     1007.23     27.68 o 
  -3  14   3     3597.61     3519.21     63.81 o 
  -2  14   3      217.58      186.66     15.46 o 
  -1  14   3      140.93      118.59     13.46 o 
   0  14   3     3031.32     2914.37     57.58 o 
   1  14   3       71.02       64.08     13.32 o 
   2  14   3        1.19       10.49     10.67 o 
   3  14   3        1.93       -0.47      7.63 o 
   4  14   3     2517.02     2431.53     47.41 o 
   5  14   3     2440.95     2451.89     44.39 o 
   6  14   3      363.85      353.27     19.27 o 
   7  14   3      167.80      183.81     14.82 o 
   8  14   3     2080.09     2205.22     53.95 o 
   9  14   3      969.67      969.96     39.44 o 
  10  14   3      208.99      178.88     21.26 o 
  11  14   3      102.17      102.18     17.01 o 
  12  14   3       25.50       -4.75     14.04 o 
 -14  15   3      439.75      465.47     35.65 o 
 -13  15   3       52.10       70.72     18.01 o 
 -12  15   3      113.97      107.53     15.16 o 
 -11  15   3      194.61      196.36     15.95 o 
 -10  15   3      791.51      848.10     27.42 o 
  -9  15   3      437.82      430.83     19.02 o 
  -8  15   3     1378.70     1372.85     30.14 o 
  -7  15   3      782.54      819.72     22.58 o 
  -6  15   3      733.22      737.28     22.71 o 
  -5  15   3     1096.22     1085.82     33.42 o 
  -4  15   3       78.59       81.24      9.54 o 
  -3  15   3      112.10      118.83     15.00 o 
  -2  15   3       11.83        9.86      9.30 o 
  -1  15   3      146.76      128.16     13.75 o 
   0  15   3      197.73      204.12     22.65 o 
   1  15   3       68.36      102.84     15.79 o 
   2  15   3       44.11        6.68     13.50 o 
   3  15   3       25.33       13.15      8.45 o 
   4  15   3       39.91       33.95      8.91 o 
   5  15   3      754.74      780.24     27.92 o 
   6  15   3      531.51      582.11     24.65 o 
   7  15   3        8.79        1.28      9.16 o 
   8  15   3      837.24      877.60     66.04 o 
   9  15   3      115.13      143.53     17.35 o 
  10  15   3       12.58       14.06     13.40 o 
  11  15   3      297.17      297.39     25.85 o 
 -13  16   3      363.10      351.89     30.20 o 
 -12  16   3        0.92       -2.09     13.75 o 
 -11  16   3     3127.00     3236.04     71.65 o 
 -10  16   3     2114.79     2296.06     61.56 o 
  -9  16   3      452.36      492.85     26.71 o 
  -8  16   3       16.98       10.43      7.99 o 
  -7  16   3      563.06      557.95     21.16 o 
  -6  16   3      281.98      283.71     20.11 o 
  -5  16   3     1450.38     1385.86     39.16 o 
  -4  16   3      749.17      798.06     26.64 o 
  -3  16   3       18.65       15.05     11.11 o 
  -2  16   3       15.39       15.73      9.03 o 
  -1  16   3      432.85      453.71     27.46 o 
   0  16   3     2377.89     2540.82     66.28 o 
   1  16   3      894.77      947.26     40.40 o 
   2  16   3      201.65      243.77     22.49 o 
   3  16   3     2915.32     2880.02     54.93 o 
   4  16   3     2465.70     2501.62     54.73 o 
   5  16   3        4.98        4.37     10.80 o 
   6  16   3      220.87      188.34     15.25 o 
   7  16   3      111.73      122.39     15.63 o 
   8  16   3       21.02       23.86     11.33 o 
   9  16   3       28.37       35.91     12.94 o 
  10  16   3      745.32      751.38     37.17 o 
  11  16   3      352.51      426.26     41.09 o 
 -12  17   3      365.95      393.26     33.73 o 
 -11  17   3       92.08       81.73     16.79 o 
 -10  17   3      263.81      269.72     26.22 o 
  -9  17   3      790.60      816.14     34.90 o 
  -8  17   3      818.57      781.18     29.97 o 
  -7  17   3     2903.33     2929.46     75.74 o 
  -6  17   3        9.54        1.90      9.50 o 
  -5  17   3     1394.68     1411.70     51.45 o 
  -4  17   3       87.89       55.59     10.17 o 
  -3  17   3      281.02      277.30     17.09 o 
  -2  17   3      170.77      204.14     18.21 o 
  -1  17   3      133.96      147.79     20.51 o 
   0  17   3       18.36       30.01     14.14 o 
   1  17   3      478.64      374.74     27.03 o 
   2  17   3      325.90      343.59     31.44 o 
   3  17   3     2505.88     2449.22     62.21 o 
   4  17   3     1598.64     1562.62     41.57 o 
   5  17   3     1347.49     1355.94     47.72 o 
   6  17   3      976.33      941.49     38.57 o 
   7  17   3     1978.77     2016.38     92.18 o 
   8  17   3      554.54      597.88     33.06 o 
   9  17   3     1362.14     1451.45     51.09 o 
  10  17   3      269.72      252.82     32.14 o 
 -12  18   3      308.76      256.07     33.04 o 
 -11  18   3      300.31      322.34     29.55 o 
 -10  18   3      253.42      233.75     24.59 o 
  -9  18   3      721.89      666.93     38.79 o 
  -8  18   3      244.82      242.53     21.17 o 
  -7  18   3       38.29       43.33     10.85 o 
  -6  18   3     2429.58     2536.33     54.48 o 
  -5  18   3     1216.82     1255.78     61.27 o 
  -4  18   3        1.22      -13.64     13.64 o 
  -3  18   3      743.82      748.15     32.83 o 
  -2  18   3      755.58      773.36     33.91 o 
  -1  18   3      434.82      482.67     28.13 o 
   0  18   3       64.57       62.55     15.33 o 
   1  18   3      873.04      835.60     40.61 o 
   2  18   3      186.04      204.14     27.90 o 
   3  18   3      740.54      726.29     29.11 o 
   4  18   3     2713.37     2740.60     57.28 o 
   5  18   3      879.29      826.44     37.43 o 
   6  18   3      116.32       70.13     20.75 o 
   7  18   3       67.90       57.66     13.33 o 
   8  18   3     1944.05     2124.26     61.82 o 
   9  18   3      574.38      571.98     45.32 o 
 -11  19   3      266.87      416.35     45.19 o 
 -10  19   3      215.64      226.64     25.30 o 
  -9  19   3      649.75      675.18     40.38 o 
  -8  19   3      382.25      350.94     31.60 o 
  -7  19   3      457.81      519.16     30.67 o 
  -6  19   3     1278.50     1213.42     45.03 o 
  -5  19   3       29.92       26.34     14.42 o 
  -4  19   3       13.38      -13.64     13.64 o 
  -3  19   3     1164.35     1333.40     45.96 o 
  -2  19   3     4775.10     4991.66     91.09 o 
  -1  19   3      108.15      131.39     17.86 o 
   0  19   3      186.57      104.18     20.81 o 
   1  19   3     1555.02     1690.24     59.75 o 
   2  19   3     2389.58     2458.55     62.57 o 
   3  19   3       15.26        7.59     10.63 o 
   4  19   3       96.24      108.99     15.90 o 
   5  19   3      477.56      497.88     31.77 o 
   6  19   3      204.42      181.37     19.36 o 
   7  19   3        7.18       -4.16     11.67 o 
   8  19   3      293.06      330.34     35.44 o 
  -9  20   3      614.30      635.93     40.57 o 
  -8  20   3        9.47       21.35     15.37 o 
  -7  20   3      539.53      524.12     31.35 o 
  -6  20   3      116.27      123.25     22.90 o 
  -5  20   3     1439.13     1428.59     57.13 o 
  -4  20   3      378.13      404.75     27.17 o 
  -3  20   3      174.32      153.23     17.79 o 
  -2  20   3      114.62      191.16     20.83 o 
  -1  20   3       82.23       53.14     13.72 o 
   0  20   3      124.48      115.87     18.55 o 
   1  20   3       27.53       37.60     29.74 o 
   2  20   3      556.02      623.92     33.27 o 
   3  20   3       36.99       15.26     14.90 o 
   4  20   3       25.52       -8.53     12.80 o 
   5  20   3      106.88       97.60     16.00 o 
   6  20   3      378.74      409.70     28.41 o 
   7  20   3      656.89      661.84     62.34 o 
  -8  21   3       58.64       45.92     14.36 o 
  -7  21   3       28.87       24.97     12.35 o 
  -6  21   3       84.73       84.62     16.89 o 
  -5  21   3       87.24       96.56     17.29 o 
  -4  21   3      844.85      796.62     37.99 o 
  -3  21   3      170.39      185.95     20.12 o 
  -2  21   3       76.25       59.25     25.69 o 
  -1  21   3       18.93       -4.48     12.46 o 
   0  21   3       93.60       55.87     19.90 o 
   1  21   3        0.25       26.10     15.03 o 
   2  21   3       22.46       22.98     12.64 o 
   3  21   3       49.59        6.91     13.17 o 
   4  21   3      482.56      516.79     31.00 o 
   5  21   3       76.20       77.76     16.13 o 
   6  21   3     1499.92     1629.12     76.37 o 
  -6  22   3       21.23       36.76     17.05 o 
  -5  22   3      447.74      504.42     37.89 o 
  -4  22   3       26.90       69.83     17.94 o 
  -3  22   3        8.34        7.05     12.02 o 
  -2  22   3      288.74      301.36     25.05 o 
  -1  22   3       69.29       37.14     14.56 o 
   0  22   3      306.65      423.73     48.13 o 
   1  22   3      108.81      127.85     21.04 o 
   2  22   3       98.76       62.04     13.67 o 
   3  22   3        0.90      -19.60     19.60 o 
   4  22   3        6.75      -19.12     19.12 o 
  -3  23   3      116.65      181.84     43.15 o 
  -2  23   3       74.84       59.25     33.47 o 
  -1  23   3       17.57       48.62     29.54 o 
   0  23   3       97.75       87.67     33.96 o 
   1  23   3      441.21      458.81     60.47 o 
 -18   0   4       40.70       45.69     24.39 o 
 -17   0   4      103.41       39.13     21.05 o 
 -16   0   4       58.62      107.50     23.81 o 
 -15   0   4      192.02      210.33     46.93 o 
 -14   0   4      803.52      730.15     34.17 o 
 -13   0   4        1.03       20.42     12.44 o 
 -12   0   4    29291.40    28502.23    411.59 o 
 -11   0   4     4894.39     4705.48    100.03 o 
 -10   0   4     2616.22     2544.03     67.71 o 
  -9   0   4      854.84      981.34     39.09 o 
  -8   0   4    38154.27    38733.70    351.32 o 
  -7   0   4     8304.17     7681.78     96.91 o 
  -6   0   4    11504.50    11996.65     99.61 o 
  -5   0   4     1827.77     2281.03     27.70 o 
  -4   0   4     6011.61     6496.12     75.68 o 
  -3   0   4    12833.85    13832.40     94.83 o 
  -2   0   4     5677.76     5914.67     51.64 o 
  -1   0   4      358.29      428.83     27.05 o 
   0   0   4      141.91      150.45      7.54 o 
   1   0   4    14104.40    14789.66    129.61 o 
   2   0   4    14264.88    14429.00     87.04 o 
   3   0   4    40561.32    40304.48    248.32 o 
   4   0   4     4323.87     4649.29     46.80 o 
   5   0   4        2.87        6.24      4.45 o 
   6   0   4     7682.81     7873.12     98.07 o 
   7   0   4     8786.35     8507.40     82.30 o 
   8   0   4     8483.54     7974.10    119.29 o 
   9   0   4     4897.20     4733.00     75.91 o 
  10   0   4      283.06      235.85     17.05 o 
  11   0   4     3211.20     3233.02     80.42 o 
  12   0   4     2689.23     2805.33     93.70 o 
  13   0   4     3419.13     3784.20    114.12 o 
  14   0   4      314.12      295.36     34.91 o 
 -18   1   4     1068.26     1185.27     47.22 o 
 -17   1   4      748.77      760.23     36.32 o 
 -16   1   4        0.85        1.83      9.84 o 
 -15   1   4     2125.50     2116.03     48.86 o 
 -14   1   4     1389.47     1388.19     35.64 o 
 -13   1   4      544.49      544.57     22.30 o 
 -12   1   4     1490.40     1662.24     97.97 o 
 -11   1   4      798.13      822.34     27.48 o 
 -10   1   4      319.60      231.99     15.80 o 
  -9   1   4     1341.03     1268.00     30.71 o 
  -8   1   4     8721.24     8694.31     81.68 o 
  -7   1   4      245.73      291.95     10.90 o 
  -6   1   4      483.02      423.22      9.18 o 
  -5   1   4       31.85       41.99      2.31 o 
  -4   1   4     3751.71     3856.30     36.20 o 
  -3   1   4       76.76      112.14      4.10 o 
  -2   1   4      183.26      256.68      5.12 o 
  -1   1   4     1190.24     1241.81     12.36 o 
   0   1   4    15561.71    16189.71     73.78 o 
   1   1   4     8788.20     9573.39     42.46 o 
   2   1   4      368.33      421.33      6.49 o 
   3   1   4     2743.80     3318.74     27.39 o 
   4   1   4     2576.44     2495.58     20.81 o 
   5   1   4        7.80        9.51      2.47 o 
   6   1   4     2783.19     2627.69     31.28 o 
   7   1   4        0.03        1.68      4.11 o 
   8   1   4     7766.74     7482.55     74.53 o 
   9   1   4      713.74      678.61     20.92 o 
  10   1   4      695.53      717.39     24.14 o 
  11   1   4      120.48      119.39     12.51 o 
  12   1   4      452.99      501.26     22.31 o 
  13   1   4      470.06      488.94     25.67 o 
  14   1   4      354.47      372.49     26.96 o 
 -18   2   4      475.72      523.21     32.34 o 
 -17   2   4      372.01      359.49     26.24 o 
 -16   2   4      197.32      225.93     19.89 o 
 -15   2   4       44.84       36.84      9.97 o 
 -14   2   4     1426.39     1428.15     32.93 o 
 -13   2   4      877.16      909.02     23.28 o 
 -12   2   4       18.25       24.74      9.44 o 
 -11   2   4      415.69      395.89     15.93 o 
 -10   2   4       55.32       72.82      9.81 o 
  -9   2   4      166.96      211.73     10.18 o 
  -8   2   4       35.22       39.42      6.23 o 
  -7   2   4     1615.41     1521.10     23.59 o 
  -6   2   4    14465.70    15124.14     87.96 o 
  -5   2   4      706.99      665.34      9.17 o 
  -4   2   4     1430.45     1539.86     12.47 o 
  -3   2   4     4566.73     4382.24     25.03 o 
  -2   2   4    16282.53    16315.48     85.01 o 
  -1   2   4     3154.85     3129.54     23.46 o 
   0   2   4      480.89      487.87      7.75 o 
   1   2   4    11755.23    12624.18     58.85 o 
   2   2   4     4301.58     4512.85     29.87 o 
   3   2   4      148.46       78.72      4.32 o 
   4   2   4     3083.98     3136.93     27.83 o 
   5   2   4     3332.89     3335.68     31.93 o 
   6   2   4     4937.33     4684.54     43.54 o 
   7   2   4     1334.49     1253.99     27.49 o 
   8   2   4       30.83       39.33      9.59 o 
   9   2   4     1046.93      989.91     27.05 o 
  10   2   4      287.61      267.00     15.80 o 
  11   2   4      355.75      366.40     18.56 o 
  12   2   4        1.44       -3.66      9.06 o 
  13   2   4       25.83       24.62     10.38 o 
  14   2   4      350.58      355.57     22.98 o 
 -18   3   4      174.96      173.75     20.47 o 
 -17   3   4      307.44      314.91     24.00 o 
 -16   3   4      227.91      259.00     20.72 o 
 -15   3   4      248.95      233.77     16.20 o 
 -14   3   4     1164.09     1176.98     34.31 o 
 -13   3   4      146.86      156.91     13.21 o 
 -12   3   4     1043.05     1011.50     28.83 o 
 -11   3   4        4.26        4.13      2.85 o 
 -10   3   4    12753.68    12672.70    209.24 o 
  -9   3   4     2516.47     2377.88     27.49 o 
  -8   3   4     1177.11     1285.92     23.00 o 
  -7   3   4      710.69      760.21     13.23 o 
  -6   3   4      296.04      313.06      6.88 o 
  -5   3   4     3739.89     3898.61     24.74 o 
  -4   3   4     2659.70     2623.15     16.61 o 
  -3   3   4      692.76      641.86      8.10 o 
  -2   3   4     4908.63     5017.56     30.23 o 
  -1   3   4      210.64      210.02      3.60 o 
   0   3   4    16095.25    15560.29     77.50 o 
   1   3   4    20235.46    20160.89     95.52 o 
   2   3   4     1594.93     1644.27     15.05 o 
   3   3   4     4456.22     4885.67     40.67 o 
   4   3   4     1386.67     1406.82     21.40 o 
   5   3   4     4803.83     4534.34     49.33 o 
   6   3   4      368.96      367.55     15.66 o 
   7   3   4     1184.21     1180.12     24.85 o 
   8   3   4     1162.84     1117.71     27.34 o 
   9   3   4      176.86      184.65     12.68 o 
  10   3   4     3137.22     3211.35     52.51 o 
  11   3   4        0.63       -8.97      8.97 o 
  12   3   4      237.60      179.53     14.04 o 
  13   3   4        7.54        7.51      8.92 o 
  14   3   4      347.88      335.48     22.80 o 
  15   3   4      196.19      163.53     33.68 o 
 -18   4   4      248.25      230.89     34.50 o 
 -17   4   4       32.90       -6.52     15.33 o 
 -16   4   4      370.26      427.02     23.15 o 
 -15   4   4     4179.09     4264.08     70.68 o 
 -14   4   4     2647.11     2690.74     52.70 o 
 -13   4   4      492.70      469.02     21.05 o 
 -12   4   4      176.42      168.61      8.64 o 
 -11   4   4     1778.18     1719.88     31.80 o 
 -10   4   4     5009.88     4645.14     45.87 o 
  -9   4   4      445.96      475.02     15.01 o 
  -8   4   4      766.89      892.04     19.16 o 
  -7   4   4      575.88      691.27     11.88 o 
  -6   4   4      307.12      215.42      6.12 o 
  -5   4   4      814.56      965.85     10.50 o 
  -4   4   4       63.36      131.39      4.63 o 
  -3   4   4     4272.94     4444.57     27.48 o 
  -2   4   4        1.90        3.29      2.53 o 
  -1   4   4     6023.55     6186.40     34.25 o 
   0   4   4     1294.46     1459.16     15.17 o 
   1   4   4     8234.24     9135.44     55.67 o 
   2   4   4       11.45       23.03      2.44 o 
   3   4   4      662.15      574.95     10.07 o 
   4   4   4      939.13      776.16     13.70 o 
   5   4   4        5.00        1.08      4.73 o 
   6   4   4     4845.33     4928.47     56.26 o 
   7   4   4        8.41       21.45      7.04 o 
   8   4   4     1312.84     1333.92     30.40 o 
   9   4   4        7.16       -1.83      7.21 o 
  10   4   4     3792.99     3787.09     57.77 o 
  11   4   4      640.18      627.48     31.39 o 
  12   4   4      433.97      385.85     18.26 o 
  13   4   4       30.82       18.58      8.51 o 
  14   4   4      211.50      220.29     17.82 o 
 -18   5   4      169.57       98.17     30.57 o 
 -17   5   4        2.14      -14.16     14.16 o 
 -16   5   4      610.66      611.02     27.38 o 
 -15   5   4        0.27        9.58      9.51 o 
 -14   5   4      100.25       59.50     10.55 o 
 -13   5   4       33.58       28.16      7.25 o 
 -12   5   4      547.72      542.21     18.65 o 
 -11   5   4       73.61       86.68      8.01 o 
 -10   5   4      756.73      661.90     15.83 o 
  -9   5   4       15.22        3.24      6.78 o 
  -8   5   4       26.10       28.29      4.58 o 
  -7   5   4        2.98        3.30      2.80 o 
  -6   5   4     4281.73     4265.07     30.69 o 
  -5   5   4     4394.00     4577.79     31.57 o 
  -4   5   4        6.10       14.46      2.26 o 
  -3   5   4      212.83      213.86      5.78 o 
  -2   5   4     3424.67     3453.29     26.31 o 
  -1   5   4     1038.47     1037.74     10.98 o 
   0   5   4     1167.98     1170.86     13.21 o 
   1   5   4     5597.37     5944.03     37.77 o 
   2   5   4      455.66      530.27     10.53 o 
   3   5   4       53.91       38.73      3.41 o 
   4   5   4      138.88      176.13      7.34 o 
   5   5   4     6066.08     5932.63     61.68 o 
   6   5   4      981.66      937.19     22.54 o 
   7   5   4      905.05      940.71     22.69 o 
   8   5   4     1139.04     1066.65     23.94 o 
   9   5   4     2027.59     2003.68     36.96 o 
  10   5   4      247.80      239.01     14.14 o 
  11   5   4      376.92      366.96     17.40 o 
  12   5   4      432.77      434.91     19.60 o 
  13   5   4       10.64       -9.53      9.53 o 
  14   5   4       16.15       14.95     11.26 o 
 -18   6   4       13.31       -3.50     18.63 o 
 -17   6   4       80.57       42.50     12.90 o 
 -16   6   4      187.26      194.45     16.46 o 
 -15   6   4      814.43      779.53     29.52 o 
 -14   6   4     1105.38     1059.08     33.01 o 
 -13   6   4       73.41      107.29      9.72 o 
 -12   6   4       61.07       60.28      7.48 o 
 -11   6   4      188.98      198.95     12.19 o 
 -10   6   4        0.12       -5.38      5.38 o 
  -9   6   4      434.84      452.51     14.21 o 
  -8   6   4      893.11      883.15     18.48 o 
  -7   6   4      355.85      390.58     10.67 o 
  -6   6   4     1311.41     1274.92     19.74 o 
  -5   6   4      761.47      839.05     11.11 o 
  -4   6   4     9540.28     9351.08     48.63 o 
  -3   6   4     3303.81     3392.96     26.84 o 
  -2   6   4     1017.13     1032.03     14.43 o 
  -1   6   4     1383.67     1453.86     16.20 o 
   0   6   4      777.11      781.92     15.20 o 
   1   6   4     1702.11     1782.12     22.10 o 
   2   6   4      686.80      593.07     13.40 o 
   3   6   4     1141.78     1285.81     19.58 o 
   4   6   4     4113.01     3834.50     36.67 o 
   5   6   4     1089.46      971.66     19.08 o 
   6   6   4       67.11       59.99      5.21 o 
   7   6   4     2855.35     3000.98     62.89 o 
   8   6   4     1109.19     1076.10     27.26 o 
   9   6   4       33.88        8.18      7.65 o 
  10   6   4      363.36      376.72     16.91 o 
  11   6   4      281.82      277.50     19.41 o 
  12   6   4        0.32       -7.98      7.98 o 
  13   6   4        0.44       -9.78      9.78 o 
  14   6   4       82.37       55.81     13.12 o 
 -17   7   4        8.29        9.63     13.06 o 
 -16   7   4      150.95      108.77     14.37 o 
 -15   7   4       44.88       27.37      9.20 o 
 -14   7   4      418.85      472.68     22.74 o 
 -13   7   4       11.97       11.29      7.10 o 
 -12   7   4       17.41       22.62      6.55 o 
 -11   7   4       62.79       67.09     11.24 o 
 -10   7   4     2642.39     2506.50     43.14 o 
  -9   7   4     1051.01      992.23     21.22 o 
  -8   7   4     1576.93     1489.67     24.98 o 
  -7   7   4      820.01      784.09     16.74 o 
  -6   7   4     1876.13     2012.53     21.53 o 
  -5   7   4     1398.57     1338.55     16.88 o 
  -4   7   4      331.11      341.72      6.77 o 
  -3   7   4       87.57      117.00      5.77 o 
  -2   7   4     1755.50     1815.01     24.26 o 
  -1   7   4       15.68       12.03      3.82 o 
   0   7   4     6119.26     6321.58     58.59 o 
   1   7   4     3155.46     3326.11     34.52 o 
   2   7   4     2814.22     2952.72     31.79 o 
   3   7   4      430.30      545.43     18.06 o 
   4   7   4      144.15      155.75      7.49 o 
   5   7   4     3817.59     3673.42     39.07 o 
   6   7   4        2.37        1.92      3.78 o 
   7   7   4      819.83      871.71     25.33 o 
   8   7   4      848.26      829.14     24.41 o 
   9   7   4      375.73      410.63     20.88 o 
  10   7   4      263.42      271.12     17.10 o 
  11   7   4       88.11       77.77     14.80 o 
  12   7   4       40.27       34.11      8.67 o 
  13   7   4      272.67      265.25     19.79 o 
  14   7   4       98.23       69.93     20.44 o 
 -17   8   4      514.76      553.85     36.53 o 
 -16   8   4       46.73       63.47     12.58 o 
 -15   8   4      289.14      260.49     19.89 o 
 -14   8   4      899.13      951.51     35.10 o 
 -13   8   4       12.25       12.47      9.19 o 
 -12   8   4        1.45        2.13      6.45 o 
 -11   8   4      143.78      155.12     10.86 o 
 -10   8   4     1652.57     1577.06     30.82 o 
  -9   8   4      288.64      290.32     13.32 o 
  -8   8   4       15.81       34.13      5.66 o 
  -7   8   4       34.93       32.66      4.47 o 
  -6   8   4     2273.50     2226.79     26.43 o 
  -5   8   4      121.08      134.42      5.71 o 
  -4   8   4     3586.53     3478.39     29.87 o 
  -3   8   4       66.57       87.21      4.84 o 
  -2   8   4     6992.12     6837.77     67.17 o 
  -1   8   4     3196.07     3258.46     52.19 o 
   0   8   4      820.78      747.29     14.05 o 
   1   8   4     3529.96     3518.82     71.91 o 
   2   8   4     1674.71     1438.45     23.67 o 
   3   8   4       31.04       17.19      5.48 o 
   4   8   4     1575.92     1510.00     33.55 o 
   5   8   4     4211.20     4146.74     66.38 o 
   6   8   4      879.57      866.23     20.99 o 
   7   8   4     1885.43     1732.49     41.72 o 
   8   8   4     1910.56     1894.52     41.44 o 
   9   8   4       82.86      119.79     19.10 o 
  10   8   4      333.89      334.45     19.34 o 
  11   8   4        6.50       -9.73      9.73 o 
  12   8   4        7.89        1.54     13.22 o 
  13   8   4        4.67        0.26     10.78 o 
  14   8   4       44.83       72.03     24.19 o 
 -17   9   4       89.88      117.36     21.46 o 
 -16   9   4     2463.73     2581.06     58.27 o 
 -15   9   4      187.96      202.43     22.14 o 
 -14   9   4      411.87      419.49     20.85 o 
 -13   9   4      690.58      646.42     28.59 o 
 -12   9   4      925.59      928.64     26.26 o 
 -11   9   4      364.73      351.31     15.99 o 
 -10   9   4      166.61      159.19     10.85 o 
  -9   9   4      794.98      776.02     27.53 o 
  -8   9   4      558.62      505.24     16.45 o 
  -7   9   4     1259.86     1206.89     22.34 o 
  -6   9   4    10011.20    10130.91     73.07 o 
  -5   9   4    15852.15    15792.84    107.70 o 
  -4   9   4     5276.06     5210.21     44.46 o 
  -3   9   4    12729.64    13020.99     87.17 o 
  -2   9   4     6790.85     6612.96     77.56 o 
  -1   9   4    16329.31    16371.38    171.98 o 
   0   9   4      592.75      512.15     20.94 o 
   1   9   4     8063.05     8072.42    145.70 o 
   2   9   4     4239.51     4390.20     61.25 o 
   3   9   4     1758.41     1798.59     38.16 o 
   4   9   4     1523.67     1537.11     32.02 o 
   5   9   4      817.12      739.66     22.79 o 
   6   9   4     4205.73     3939.94     69.92 o 
   7   9   4      493.62      491.51     20.84 o 
   8   9   4     1418.62     1408.16     40.07 o 
   9   9   4     2123.71     2145.68     53.05 o 
  10   9   4       20.12       12.15      8.60 o 
  11   9   4       87.69       68.00     11.17 o 
  12   9   4      727.06      762.49     37.20 o 
  13   9   4       58.12       42.50     15.17 o 
  14   9   4        3.30      -11.44     25.14 o 
 -16  10   4      630.08      633.00     29.68 o 
 -15  10   4     1348.23     1321.99     41.00 o 
 -14  10   4     1723.52     1625.14     43.76 o 
 -13  10   4       48.69       46.89     10.04 o 
 -12  10   4     2671.77     2577.89     45.45 o 
 -11  10   4     3203.00     3058.02     62.34 o 
 -10  10   4      122.49       99.23      8.83 o 
  -9  10   4      142.47      127.10      9.73 o 
  -8  10   4      218.70      211.95     11.23 o 
  -7  10   4     5274.90     5135.89     69.43 o 
  -6  10   4      199.91      244.05     10.20 o 
  -5  10   4     1451.66     1366.07     20.35 o 
  -4  10   4       62.53       92.21      6.98 o 
  -3  10   4     5650.33     5650.11     69.70 o 
  -2  10   4     5220.94     5283.59     69.64 o 
  -1  10   4      564.38      620.04     24.99 o 
   0  10   4       18.96        6.70      4.59 o 
   1  10   4      578.86      648.21     20.48 o 
   2  10   4      680.19      683.74     21.69 o 
   3  10   4      560.57      513.49     17.78 o 
   4  10   4       10.88       10.77      6.69 o 
   5  10   4       43.80       15.20      9.00 o 
   6  10   4      508.80      470.17     22.47 o 
   7  10   4     3998.58     4002.53     84.79 o 
   8  10   4     1353.47     1391.86     36.58 o 
   9  10   4      214.22      245.95     16.97 o 
  10  10   4      140.16      113.91     14.55 o 
  11  10   4     1717.53     1767.13     89.70 o 
  12  10   4     3615.06     3703.91    105.36 o 
  13  10   4      156.24      159.34     18.84 o 
 -16  11   4      395.96      338.01     26.39 o 
 -15  11   4      214.15      197.06     17.46 o 
 -14  11   4      895.36      893.05     32.99 o 
 -13  11   4     1060.78     1062.73     34.29 o 
 -12  11   4     2110.96     2106.24     41.48 o 
 -11  11   4       61.69       65.35      8.90 o 
 -10  11   4      394.03      408.61     15.57 o 
  -9  11   4     2338.93     2355.10     38.26 o 
  -8  11   4     1249.22     1252.71     34.91 o 
  -7  11   4     2103.91     2042.34     35.05 o 
  -6  11   4      255.92      223.76     10.16 o 
  -5  11   4       61.47       43.04      5.29 o 
  -4  11   4     2546.04     2670.39     39.39 o 
  -3  11   4     1816.30     1861.71     32.30 o 
  -2  11   4      167.22      152.06     13.44 o 
  -1  11   4     2992.13     3059.14     60.30 o 
   0  11   4     8133.24     8041.08     89.65 o 
   1  11   4      418.66      387.30     21.68 o 
   2  11   4      123.36      113.63      9.69 o 
   3  11   4      597.34      531.47     19.14 o 
   4  11   4     2699.92     2564.73     49.48 o 
   5  11   4      530.96      515.27     21.65 o 
   6  11   4      580.28      565.47     22.19 o 
   7  11   4       97.33      100.28     11.70 o 
   8  11   4     2070.46     2049.33     50.33 o 
   9  11   4      811.00      817.06     33.40 o 
  10  11   4     2402.06     2595.53     74.05 o 
  11  11   4      247.00      233.27     22.50 o 
  12  11   4       59.54       89.44     18.89 o 
  13  11   4      417.09      440.91     42.43 o 
 -16  12   4      388.13      357.74     30.61 o 
 -15  12   4       12.22        3.10     11.08 o 
 -14  12   4     2599.54     2775.01     74.67 o 
 -13  12   4      518.05      535.44     30.70 o 
 -12  12   4        5.27       -0.11      8.78 o 
 -11  12   4      109.85       85.05      9.09 o 
 -10  12   4        4.71       -4.80      6.64 o 
  -9  12   4        0.78        3.76      5.78 o 
  -8  12   4       21.21       12.58      6.05 o 
  -7  12   4      109.96      131.13     11.19 o 
  -6  12   4     5601.43     5463.68     79.71 o 
  -5  12   4     7587.29     7280.33     78.58 o 
  -4  12   4     7954.89     7663.89    102.32 o 
  -3  12   4    12967.79    12996.71    135.94 o 
  -2  12   4     1087.25     1075.28     31.26 o 
  -1  12   4     8558.94     8447.99    101.50 o 
   0  12   4       73.95       78.78     13.32 o 
   1  12   4     3524.40     3237.95     65.78 o 
   2  12   4       69.84       46.63      7.27 o 
   3  12   4     3724.59     3531.07     54.06 o 
   4  12   4      983.88      941.01     26.97 o 
   5  12   4      914.22      906.62     27.72 o 
   6  12   4      602.79      609.05     23.55 o 
   7  12   4      633.56      599.24     24.28 o 
   8  12   4       83.81       62.62     11.69 o 
   9  12   4      298.20      332.53     24.20 o 
  10  12   4      272.23      284.44     23.65 o 
  11  12   4     1010.51      995.44     42.26 o 
  12  12   4      678.80      719.86     37.36 o 
 -15  13   4      853.27      849.66     39.93 o 
 -14  13   4      414.41      456.14     29.19 o 
 -13  13   4       37.45       17.39     11.99 o 
 -12  13   4      323.63      289.75     22.43 o 
 -11  13   4      126.27      110.67      9.75 o 
 -10  13   4      126.48      109.07      9.33 o 
  -9  13   4      771.46      757.44     23.01 o 
  -8  13   4     1369.56     1385.23     28.19 o 
  -7  13   4      534.58      502.81     18.20 o 
  -6  13   4      172.99      165.99     11.54 o 
  -5  13   4      112.04       99.22      9.64 o 
  -4  13   4     2358.91     2293.35     39.82 o 
  -3  13   4        1.93        6.04      9.26 o 
  -2  13   4      488.68      470.20     21.91 o 
  -1  13   4        3.98       20.12      9.95 o 
   0  13   4     6596.19     6520.95    102.88 o 
   1  13   4        7.67        9.51      9.97 o 
   2  13   4     1868.87     1903.10     45.21 o 
   3  13   4      150.73      114.35     10.67 o 
   4  13   4      415.02      433.20     19.27 o 
   5  13   4      533.07      524.71     24.53 o 
   6  13   4      263.75      238.67     15.92 o 
   7  13   4      221.80      230.67     16.10 o 
   8  13   4      223.24      220.12     20.08 o 
   9  13   4        2.11       14.08     13.06 o 
  10  13   4      153.43      178.60     19.51 o 
  11  13   4       11.90        6.98     17.88 o 
  12  13   4      290.78      285.58     35.40 o 
 -15  14   4       39.17       22.56     12.83 o 
 -14  14   4       32.00       37.48     12.30 o 
 -13  14   4       11.41       -0.63     14.36 o 
 -12  14   4     1898.34     1878.00     54.35 o 
 -11  14   4     2476.40     2546.35     58.01 o 
 -10  14   4      315.24      278.84     16.22 o 
  -9  14   4     1850.98     1941.05     40.05 o 
  -8  14   4     3099.21     3149.70     48.78 o 
  -7  14   4      515.75      528.95     17.54 o 
  -6  14   4      550.35      554.92     20.92 o 
  -5  14   4      189.16      165.59      8.82 o 
  -4  14   4     1139.62     1183.49     29.29 o 
  -3  14   4      329.07      319.46     19.68 o 
  -2  14   4      348.24      333.71     19.64 o 
  -1  14   4     1386.29     1363.90     38.31 o 
   0  14   4       56.12       69.10     14.65 o 
   1  14   4      612.78      620.99     30.77 o 
   2  14   4     1071.71     1048.48     43.16 o 
   3  14   4      684.12      684.85     24.57 o 
   4  14   4       57.29       59.07      9.45 o 
   5  14   4      351.60      358.92     23.68 o 
   6  14   4        3.65        6.54     11.65 o 
   7  14   4      552.31      631.39     31.51 o 
   8  14   4      350.72      341.32     24.17 o 
   9  14   4      722.83      770.69     36.11 o 
  10  14   4      434.54      440.03     28.62 o 
  11  14   4      340.37      413.07     29.61 o 
 -14  15   4       54.48       93.15     19.48 o 
 -13  15   4      179.85      197.84     19.89 o 
 -12  15   4      153.03      145.05     17.55 o 
 -11  15   4       16.17       19.09      9.46 o 
 -10  15   4        3.90        5.35      7.99 o 
  -9  15   4       43.19       39.85      9.43 o 
  -8  15   4      128.59      111.18     11.24 o 
  -7  15   4      232.78      205.04     15.09 o 
  -6  15   4       71.84       52.82      9.51 o 
  -5  15   4        1.05       -2.56      7.07 o 
  -4  15   4      260.82      298.66     15.86 o 
  -3  15   4       82.77       56.49     11.04 o 
  -2  15   4      114.85       99.93     12.88 o 
  -1  15   4      464.72      490.55     30.02 o 
   0  15   4     4227.25     4134.49     84.10 o 
   1  15   4      182.12      168.86     26.18 o 
   2  15   4     1512.19     1509.35     41.02 o 
   3  15   4      177.39      148.60     13.68 o 
   4  15   4       27.24       38.43      9.42 o 
   5  15   4       61.92       49.64     11.15 o 
   6  15   4      621.24      571.84     29.57 o 
   7  15   4      118.25      125.61     19.66 o 
   8  15   4       51.95       38.28     15.40 o 
   9  15   4      348.41      365.52     32.58 o 
  10  15   4        3.44       24.39     17.10 o 
  11  15   4      225.68      132.04     33.48 o 
 -13  16   4       81.52       27.25     14.94 o 
 -12  16   4        2.92      -14.28     16.08 o 
 -11  16   4      117.29      120.44     18.96 o 
 -10  16   4      269.50      226.80     17.36 o 
  -9  16   4      169.32      161.34     16.04 o 
  -8  16   4      322.87      342.54     21.13 o 
  -7  16   4      105.74      108.52     13.47 o 
  -6  16   4      608.59      589.46     23.97 o 
  -5  16   4      127.54       92.26     13.04 o 
  -4  16   4     3885.65     3796.35     71.64 o 
  -3  16   4      160.48      134.19     15.11 o 
  -2  16   4     3167.49     3232.92     65.05 o 
  -1  16   4      384.03      389.88     31.91 o 
   0  16   4      262.01      213.13     20.59 o 
   1  16   4      278.80      298.33     24.30 o 
   2  16   4     2613.83     2571.49     51.01 o 
   3  16   4       28.39       44.81     10.52 o 
   4  16   4       59.46       39.89     15.42 o 
   5  16   4      226.27      220.71     19.24 o 
   6  16   4       24.38       17.14     11.63 o 
   7  16   4       82.91      110.72     16.06 o 
   8  16   4      108.23       68.12     19.95 o 
   9  16   4      703.04      727.23     42.37 o 
  10  16   4       16.48       18.29     13.56 o 
 -13  17   4        0.60       13.92     20.94 o 
 -12  17   4       19.63        1.66     12.83 o 
 -11  17   4       99.87       91.73     24.05 o 
 -10  17   4      419.52      393.82     30.95 o 
  -9  17   4        0.17        4.94     13.14 o 
  -8  17   4       42.86       47.83     13.20 o 
  -7  17   4      210.84      230.09     20.35 o 
  -6  17   4      136.06      148.91     14.65 o 
  -5  17   4       34.67       23.82     16.10 o 
  -4  17   4       28.04       36.10     13.85 o 
  -3  17   4     2881.24     2851.19     63.04 o 
  -2  17   4      508.56      472.09     26.25 o 
  -1  17   4      210.33      266.31     23.52 o 
   0  17   4      705.73      684.94     35.76 o 
   1  17   4     2240.93     2248.55     69.69 o 
   2  17   4       11.77       51.33     11.41 o 
   3  17   4      465.44      497.51     27.73 o 
   4  17   4        1.39       -7.66     12.25 o 
   5  17   4       61.08       67.01     15.33 o 
   6  17   4        9.08        4.16     11.81 o 
   7  17   4      196.80      208.75     26.45 o 
   8  17   4       63.84       69.36     15.82 o 
   9  17   4        0.75        4.11     20.49 o 
 -12  18   4      322.55      289.77     28.28 o 
 -11  18   4       37.73       20.97     17.38 o 
 -10  18   4      308.79      318.97     35.14 o 
  -9  18   4      587.60      533.35     31.60 o 
  -8  18   4     1106.96     1083.91     42.33 o 
  -7  18   4      648.51      681.28     33.72 o 
  -6  18   4       54.01       20.58     11.25 o 
  -5  18   4        2.38      -12.89     12.89 o 
  -4  18   4       31.04        5.53     11.27 o 
  -3  18   4      664.43      656.45     31.39 o 
  -2  18   4     1436.94     1419.28     45.63 o 
  -1  18   4     1291.67     1331.63     50.88 o 
   0  18   4        0.00       -1.27     13.40 o 
   1  18   4      883.01      849.24     41.44 o 
   2  18   4     2578.72     2633.74     63.86 o 
   3  18   4     2503.64     2657.90     74.16 o 
   4  18   4      394.47      438.87     27.30 o 
   5  18   4       30.17       30.98     11.18 o 
   6  18   4      151.97      163.39     19.28 o 
   7  18   4      204.47      189.93     30.40 o 
   8  18   4       76.26       43.59     13.20 o 
 -11  19   4      106.95       66.97     16.65 o 
 -10  19   4        2.14      -15.30     15.30 o 
  -9  19   4       69.94       53.58     14.75 o 
  -8  19   4      555.40      559.28     49.34 o 
  -7  19   4      195.12      206.41     20.68 o 
  -6  19   4      407.28      381.44     26.54 o 
  -5  19   4       65.48       30.06     15.66 o 
  -4  19   4      139.87      134.70     17.84 o 
  -3  19   4     1834.65     1964.70     60.82 o 
  -2  19   4        5.57       15.74     14.14 o 
  -1  19   4     1006.70      978.92     45.04 o 
   0  19   4      178.02      160.66     20.53 o 
   1  19   4      492.70      553.49     35.57 o 
   2  19   4      488.31      450.56     32.30 o 
   3  19   4      518.37      584.29     37.02 o 
   4  19   4      488.06      536.27     43.26 o 
   5  19   4        6.81       -3.21     11.29 o 
   6  19   4      125.59      116.12     19.78 o 
   7  19   4       20.34        4.61     12.98 o 
 -10  20   4      245.99      247.62     27.21 o 
  -9  20   4      122.41       97.25     16.61 o 
  -8  20   4        1.46      -14.69     14.69 o 
  -7  20   4      955.24     1003.24     65.39 o 
  -6  20   4      663.47      749.55     37.47 o 
  -5  20   4        9.71       -4.79     14.08 o 
  -4  20   4        2.73       -2.88     12.30 o 
  -3  20   4     1214.50     1261.13     45.91 o 
  -2  20   4      548.84      598.03     31.73 o 
  -1  20   4      478.44      529.45     35.09 o 
   0  20   4       10.70       35.96     18.09 o 
   1  20   4       27.12       50.99     17.39 o 
   2  20   4      124.34       89.50     16.10 o 
   3  20   4      327.79      263.04     22.78 o 
   4  20   4      334.00      329.00     25.82 o 
   5  20   4       93.47      117.92     17.98 o 
   6  20   4       95.13       94.38     33.63 o 
  -8  21   4      452.06      472.07     35.27 o 
  -7  21   4       11.88       -0.60     12.95 o 
  -6  21   4      439.74      476.79     31.09 o 
  -5  21   4     1397.46     1532.27     60.73 o 
  -4  21   4      316.37      305.37     25.69 o 
  -3  21   4       32.15       23.89     13.45 o 
  -2  21   4       28.78       13.13     14.31 o 
  -1  21   4      430.24      425.86     33.11 o 
   0  21   4     3024.53     3113.55     86.86 o 
   1  21   4     1335.84     1626.44     75.42 o 
   2  21   4      124.05       70.87     14.61 o 
   3  21   4        5.57        8.79     12.58 o 
   4  21   4       81.70      102.21     19.89 o 
   5  21   4     1497.85     1572.97     62.27 o 
  -6  22   4      398.65      442.59     47.55 o 
  -5  22   4      115.68      171.67     28.72 o 
  -4  22   4       13.16       31.71     14.68 o 
  -3  22   4      864.14      876.35     40.43 o 
  -2  22   4      773.41      770.28     44.23 o 
  -1  22   4      897.91      884.43     47.49 o 
   0  22   4      112.19      201.09     25.46 o 
   1  22   4      680.72      768.27     38.72 o 
   2  22   4       68.91       62.64     16.85 o 
   3  22   4        3.09      -14.70     17.36 o 
 -18   1   5      402.73      400.00     30.32 o 
 -17   1   5     1066.25     1102.39     43.32 o 
 -16   1   5      282.84      350.31     29.15 o 
 -15   1   5        0.91       -8.84      9.01 o 
 -14   1   5      257.04      229.52     13.55 o 
 -13   1   5      425.30      430.18     19.01 o 
 -12   1   5     1050.61     1089.25     28.99 o 
 -11   1   5     2285.54     2347.80     42.29 o 
 -10   1   5     5587.78     5627.09     60.55 o 
  -9   1   5     6467.95     6452.16     63.82 o 
  -8   1   5    13932.49    14000.79    107.48 o 
  -7   1   5      321.85      298.26      8.22 o 
  -6   1   5     1113.57     1088.34     12.96 o 
  -5   1   5      310.59      321.09      8.67 o 
  -4   1   5     2860.84     3029.83     29.86 o 
  -3   1   5       25.54       31.23      3.14 o 
  -2   1   5     1419.39     1459.90     17.40 o 
  -1   1   5      198.74      243.26      5.95 o 
   0   1   5     1335.96     1500.96     14.26 o 
   1   1   5     2966.98     3187.80     19.95 o 
   2   1   5       31.47       49.57      3.05 o 
   3   1   5     4241.66     4145.80     30.71 o 
   4   1   5     4263.68     4584.10     35.53 o 
   5   1   5     1984.79     2141.26     24.11 o 
   6   1   5      421.48      501.94     11.91 o 
   7   1   5     9721.58     9318.91     85.02 o 
   8   1   5      282.78      311.93     15.14 o 
   9   1   5     1384.15     1370.04     33.45 o 
  10   1   5       10.22        7.66      8.84 o 
  11   1   5      571.69      643.88     28.42 o 
  12   1   5      373.40      369.85     22.33 o 
  13   1   5     1225.76     1205.61     46.01 o 
  14   1   5       85.39       93.65     16.59 o 
 -18   2   5      216.63      240.73     22.93 o 
 -17   2   5      544.96      614.51     32.76 o 
 -16   2   5      171.59      164.03     24.60 o 
 -15   2   5      748.85      686.43     26.64 o 
 -14   2   5        1.99       -4.70      7.08 o 
 -13   2   5        4.55        4.82      6.97 o 
 -12   2   5     1557.76     1523.56     35.14 o 
 -11   2   5     2867.68     2765.08     41.08 o 
 -10   2   5     1909.20     1754.79     33.25 o 
  -9   2   5     1202.68     1221.76     26.04 o 
  -8   2   5     7529.88     7352.16     67.66 o 
  -7   2   5     5760.93     5815.73     48.02 o 
  -6   2   5      553.23      426.48      8.52 o 
  -5   2   5      340.79      382.50      6.02 o 
  -4   2   5    22883.68    23909.02    117.95 o 
  -3   2   5     2448.43     2445.95     18.49 o 
  -2   2   5      525.01      607.11     10.67 o 
  -1   2   5      747.57      813.51      9.83 o 
   0   2   5     5020.78     4817.66     32.24 o 
   1   2   5     6903.38     6759.21     36.63 o 
   2   2   5     9976.53     9941.95     51.84 o 
   3   2   5       35.40       29.96      3.30 o 
   4   2   5      980.93      852.16     13.35 o 
   5   2   5      662.66      654.17     12.45 o 
   6   2   5     3815.97     3606.57     43.82 o 
   7   2   5     1281.85     1226.89     23.25 o 
   8   2   5      403.41      404.50     16.86 o 
   9   2   5      559.00      589.95     21.87 o 
  10   2   5      314.12      341.23     18.15 o 
  11   2   5     2308.67     2384.74     53.21 o 
  12   2   5     1031.79     1103.97     37.44 o 
  13   2   5        1.41       15.76     11.04 o 
  14   2   5      280.04      310.56     25.22 o 
 -18   3   5       22.49      -14.44     14.44 o 
 -17   3   5      344.71      376.75     50.47 o 
 -16   3   5      293.87      276.88     24.55 o 
 -15   3   5      687.66      718.71     27.49 o 
 -14   3   5      290.21      285.17     17.09 o 
 -13   3   5      223.23      227.38     16.34 o 
 -12   3   5      522.95      516.82     19.81 o 
 -11   3   5      788.67      782.69     22.88 o 
 -10   3   5     5094.48     5218.43     62.69 o 
  -9   3   5     6668.98     6728.79     65.83 o 
  -8   3   5      734.46      685.19     15.37 o 
  -7   3   5     3362.67     3038.79     29.42 o 
  -6   3   5      671.22      589.20      9.49 o 
  -5   3   5     5750.83     5766.05     37.98 o 
  -4   3   5       34.54       45.99      3.34 o 
  -3   3   5      345.48      317.20      6.73 o 
  -2   3   5      729.63      770.23      8.22 o 
  -1   3   5     2098.49     2361.11     24.66 o 
   0   3   5     5746.71     6260.99     37.79 o 
   1   3   5       16.26       46.34      3.16 o 
   2   3   5     1179.60     1365.04     15.62 o 
   3   3   5     3749.54     3950.61     37.97 o 
   4   3   5      945.87      959.83     17.81 o 
   5   3   5      377.82      447.01     12.64 o 
   6   3   5     1143.46     1180.06     24.52 o 
   7   3   5     1147.67     1086.57     30.50 o 
   8   3   5      577.13      509.44     19.45 o 
   9   3   5      528.21      554.53     21.37 o 
  10   3   5       73.68       81.45     10.32 o 
  11   3   5      699.53      738.09     26.47 o 
  12   3   5     1347.67     1455.31     38.52 o 
  13   3   5      820.88      893.31     37.40 o 
  14   3   5       10.05        6.21     11.71 o 
 -18   4   5       51.59       44.56     18.61 o 
 -17   4   5      381.78      416.81     31.85 o 
 -16   4   5       97.14      107.43     14.48 o 
 -15   4   5     1166.89     1149.22     39.04 o 
 -14   4   5      444.17      489.71     24.80 o 
 -13   4   5       35.36       23.37      7.07 o 
 -12   4   5       16.72       26.92      6.14 o 
 -11   4   5      112.82      119.40      9.24 o 
 -10   4   5      362.42      325.59      9.23 o 
  -9   4   5      682.54      581.48     15.49 o 
  -8   4   5      506.06      376.79      9.67 o 
  -7   4   5     6181.71     6417.02     45.99 o 
  -6   4   5     5982.77     6470.32     39.90 o 
  -5   4   5    13486.26    14088.27     68.06 o 
  -4   4   5     8617.13     8437.09     47.77 o 
  -3   4   5     3127.06     3416.70     24.79 o 
  -2   4   5     2649.44     2952.30     27.27 o 
  -1   4   5      609.78      532.18      8.81 o 
   0   4   5     3445.95     3499.51     35.71 o 
   1   4   5       22.75       39.34      4.05 o 
   2   4   5     3780.93     3777.09     25.32 o 
   3   4   5     1485.52     1428.92     17.62 o 
   4   4   5      538.87      518.03     11.08 o 
   5   4   5     3569.44     3399.79     39.29 o 
   6   4   5     3857.48     3851.28     51.16 o 
   7   4   5      633.32      618.21     18.49 o 
   8   4   5      119.49       81.04      7.97 o 
   9   4   5     1091.91     1092.11     29.59 o 
  10   4   5     1071.06     1136.53     31.76 o 
  11   4   5       20.47        9.51      8.21 o 
  12   4   5      413.07      352.40     18.23 o 
  13   4   5       46.74       25.10      9.83 o 
  14   4   5      228.55      281.82     36.40 o 
 -18   5   5       67.60       15.69     21.21 o 
 -17   5   5       39.97       58.15     16.81 o 
 -16   5   5      337.34      345.29     28.33 o 
 -15   5   5       61.31       49.93      9.81 o 
 -14   5   5       64.15       33.53      9.19 o 
 -13   5   5      709.28      738.58     22.60 o 
 -12   5   5      181.81      167.66     13.20 o 
 -11   5   5      900.59      855.45     20.93 o 
 -10   5   5     1303.31     1212.82     23.79 o 
  -9   5   5     3661.17     3356.41     39.64 o 
  -8   5   5     1377.46     1282.48     17.35 o 
  -7   5   5      765.82      843.99     12.28 o 
  -6   5   5     1453.37     1289.05     14.54 o 
  -5   5   5       85.34       60.16      4.36 o 
  -4   5   5     1990.58     2159.90     20.05 o 
  -3   5   5      278.75      271.90      7.28 o 
  -2   5   5     2282.41     2314.77     22.04 o 
  -1   5   5    21575.61    21745.16    173.77 o 
   0   5   5    15688.22    16088.01    102.35 o 
   1   5   5     4315.72     4556.85     35.24 o 
   2   5   5    14517.74    14366.34     78.75 o 
   3   5   5    10061.41     9670.81     61.35 o 
   4   5   5    12856.96    12518.93     83.23 o 
   5   5   5      137.92      151.36      6.90 o 
   6   5   5     5725.50     5576.88     75.44 o 
   7   5   5        3.48       -2.01      6.03 o 
   8   5   5      116.75      123.28      9.77 o 
   9   5   5      335.09      334.85     13.73 o 
  10   5   5      199.72      184.25     11.85 o 
  11   5   5        7.89        0.74      7.38 o 
  12   5   5        2.72       -8.30      8.30 o 
  13   5   5      446.96      493.72     25.31 o 
  14   5   5       76.99       97.66     20.18 o 
 -18   6   5      252.46      241.27     44.39 o 
 -17   6   5     1069.81     1244.73     60.12 o 
 -16   6   5      334.39      336.09     22.98 o 
 -15   6   5       17.29        1.40      8.37 o 
 -14   6   5      366.42      371.97     17.03 o 
 -13   6   5     1983.24     1967.74     37.76 o 
 -12   6   5      429.52      435.47     16.06 o 
 -11   6   5      522.12      481.13     15.92 o 
 -10   6   5      755.86      706.41     18.27 o 
  -9   6   5     3084.26     3157.35     38.88 o 
  -8   6   5      146.68      143.21      6.51 o 
  -7   6   5     3919.03     3587.46     30.48 o 
  -6   6   5       35.00       80.69      4.24 o 
  -5   6   5     2760.98     2828.91     25.13 o 
  -4   6   5       10.16       12.17      2.74 o 
  -3   6   5     4531.10     4705.05     39.72 o 
  -2   6   5        5.47        6.01      2.39 o 
  -1   6   5     3294.45     3748.62     35.66 o 
   0   6   5      666.73      653.20     13.84 o 
   1   6   5     6764.79     6566.76     61.34 o 
   2   6   5      935.71      969.07     14.11 o 
   3   6   5      415.62      419.96     11.60 o 
   4   6   5     1408.74     1417.25     21.86 o 
   5   6   5     7626.62     7399.79     80.69 o 
   6   6   5       53.80       46.46      7.34 o 
   7   6   5     1460.81     1415.56     28.63 o 
   8   6   5        3.24       -2.48      7.10 o 
   9   6   5      952.96      924.36     25.41 o 
  10   6   5      214.60      183.66     12.31 o 
  11   6   5        2.14        5.59      8.17 o 
  12   6   5        1.39      -10.35     10.35 o 
  13   6   5      461.63      493.75     24.40 o 
  14   6   5      278.09      316.03     52.05 o 
 -18   7   5      267.11      361.20     54.12 o 
 -17   7   5      341.87      409.83     26.71 o 
 -16   7   5      804.93      825.67     35.86 o 
 -15   7   5      397.01      378.62     21.00 o 
 -14   7   5       56.55       60.68     11.16 o 
 -13   7   5      641.63      647.96     21.26 o 
 -12   7   5      943.92      971.19     23.95 o 
 -11   7   5     1330.69     1246.88     26.03 o 
 -10   7   5     2101.33     1931.94     31.37 o 
  -9   7   5       42.84       48.49      5.71 o 
  -8   7   5       90.35       64.63      5.82 o 
  -7   7   5    13182.18    12875.79    113.94 o 
  -6   7   5    23647.72    23966.08    165.51 o 
  -5   7   5       38.59       36.13      3.14 o 
  -4   7   5      410.79      414.96      8.68 o 
  -3   7   5    14241.97    14221.14    144.76 o 
  -2   7   5    20434.27    20525.88    147.82 o 
  -1   7   5     2194.47     2398.57     23.37 o 
   0   7   5      359.94      435.39      9.98 o 
   1   7   5        8.30       16.50      3.10 o 
   2   7   5     3330.01     3586.94     49.78 o 
   3   7   5      631.91      680.06     26.01 o 
   4   7   5     3507.26     3301.78     37.70 o 
   5   7   5     3270.75     3127.04     37.85 o 
   6   7   5        3.84        2.02      4.41 o 
   7   7   5      512.61      492.92     18.58 o 
   8   7   5     4112.33     4164.03     54.51 o 
   9   7   5      186.15      229.35     13.81 o 
  10   7   5      140.92      129.99     11.31 o 
  11   7   5       27.53       11.89     10.23 o 
  12   7   5      574.97      605.89     28.99 o 
  13   7   5      400.21      394.08     25.27 o 
 -17   8   5       43.89       24.16     12.04 o 
 -16   8   5        1.60       -2.93     12.69 o 
 -15   8   5     1169.89     1121.09     35.69 o 
 -14   8   5        4.26        4.46      8.93 o 
 -13   8   5     4765.65     4606.00     62.24 o 
 -12   8   5      821.22      812.43     22.23 o 
 -11   8   5       97.92      115.57     12.77 o 
 -10   8   5      429.00      413.13     17.46 o 
  -9   8   5     1854.30     1845.30     37.28 o 
  -8   8   5     3272.15     3119.99     39.17 o 
  -7   8   5       46.56       78.46      6.75 o 
  -6   8   5      207.57      157.98      7.05 o 
  -5   8   5        1.53        2.90      2.52 o 
  -4   8   5     1659.13     1758.00     22.83 o 
  -3   8   5     4800.19     4994.30     55.19 o 
  -2   8   5      117.33      102.72      4.94 o 
  -1   8   5        2.13        5.42      2.71 o 
   0   8   5      493.43      473.41     11.58 o 
   1   8   5     3723.28     3780.58     38.82 o 
   2   8   5     2337.42     2358.78     38.97 o 
   3   8   5     2455.85     2293.91     35.38 o 
   4   8   5       42.40       43.61      5.24 o 
   5   8   5      538.96      558.60     13.98 o 
   6   8   5      480.64      488.21     19.46 o 
   7   8   5      189.69      201.57     14.57 o 
   8   8   5      113.03      114.21     14.20 o 
   9   8   5        1.22        0.90      7.36 o 
  10   8   5       37.66       27.36     12.37 o 
  11   8   5      460.35      494.70     26.03 o 
  12   8   5      563.20      609.03     29.59 o 
  13   8   5     1590.55     1589.97     48.39 o 
 -17   9   5      431.62      456.61     37.72 o 
 -16   9   5      199.74      155.31     17.30 o 
 -15   9   5      176.01      138.44     14.26 o 
 -14   9   5       97.17       82.21     15.39 o 
 -13   9   5       59.93       41.64      8.86 o 
 -12   9   5      117.39      118.20     10.67 o 
 -11   9   5       62.10       31.20      7.25 o 
 -10   9   5      251.01      217.66     12.32 o 
  -9   9   5     1605.66     1541.14     30.40 o 
  -8   9   5       22.14       29.37      6.06 o 
  -7   9   5       52.94       55.65      6.26 o 
  -6   9   5      446.72      407.20     10.47 o 
  -5   9   5     2400.03     2388.31     27.11 o 
  -4   9   5      443.04      419.63      8.52 o 
  -3   9   5      277.66      340.50      8.38 o 
  -2   9   5     2074.36     2226.76     28.89 o 
  -1   9   5     9517.24     9554.08     93.44 o 
   0   9   5     1826.84     1892.04     28.83 o 
   1   9   5      199.61      182.43      8.99 o 
   2   9   5      558.72      458.98     15.21 o 
   3   9   5     9096.83     8780.74    138.30 o 
   4   9   5       15.89       27.35      6.21 o 
   5   9   5      202.10      195.12      8.93 o 
   6   9   5      101.96       95.63     12.25 o 
   7   9   5     3181.09     3183.96     54.69 o 
   8   9   5      159.59      149.61     13.98 o 
   9   9   5       47.67       37.33     11.17 o 
  10   9   5       96.88       82.22     13.21 o 
  11   9   5      102.43      140.80     17.04 o 
  12   9   5       14.39        2.65     10.01 o 
  13   9   5        2.69       29.14     16.22 o 
 -17  10   5       16.37       16.56     23.43 o 
 -16  10   5       11.65       13.12     15.49 o 
 -15  10   5     2578.49     2576.38    112.86 o 
 -14  10   5      204.18      208.75     16.58 o 
 -13  10   5     2675.97     2616.27     47.49 o 
 -12  10   5      140.99      139.59     11.88 o 
 -11  10   5      987.76      991.50     26.79 o 
 -10  10   5       17.55       -5.40      6.10 o 
  -9  10   5      773.18      737.68     21.35 o 
  -8  10   5       93.54       78.18      6.81 o 
  -7  10   5        0.11        3.78      4.41 o 
  -6  10   5      411.97      375.11      9.73 o 
  -5  10   5     1750.45     1766.89     21.29 o 
  -4  10   5    10667.19    10223.06     86.78 o 
  -3  10   5        0.98        2.66      4.56 o 
  -2  10   5        1.09        7.36      4.24 o 
  -1  10   5      389.44      383.41     14.40 o 
   0  10   5     6686.97     6462.87     75.01 o 
   1  10   5      891.39      855.39     20.15 o 
   2  10   5     1044.28     1003.53     25.49 o 
   3  10   5     5641.45     5640.90     74.88 o 
   4  10   5     1289.25     1267.64     35.45 o 
   5  10   5      256.44      263.07     11.88 o 
   6  10   5     3138.85     3083.39     81.62 o 
   7  10   5      414.36      410.21     19.93 o 
   8  10   5      425.74      438.30     25.98 o 
   9  10   5       13.04       15.89     17.42 o 
  10  10   5      757.92      736.51     35.17 o 
  11  10   5      142.36      234.51     24.56 o 
  12  10   5       18.69       29.35     13.24 o 
 -16  11   5      184.61      133.61     23.05 o 
 -15  11   5      135.50      140.78     17.24 o 
 -14  11   5      100.16       62.38     15.13 o 
 -13  11   5     1305.15     1263.71     43.36 o 
 -12  11   5       25.86       21.51      7.39 o 
 -11  11   5      335.80      331.93     16.25 o 
 -10  11   5      154.86      142.72     10.67 o 
  -9  11   5      139.97      162.95     11.17 o 
  -8  11   5       12.05        5.07      5.64 o 
  -7  11   5      786.31      793.59     18.57 o 
  -6  11   5      443.63      415.42     11.17 o 
  -5  11   5       23.88       27.60      4.02 o 
  -4  11   5     3234.41     3101.62     35.27 o 
  -3  11   5     4167.16     4123.51     49.81 o 
  -2  11   5     5688.75     5880.79     75.76 o 
  -1  11   5      666.70      696.64     36.55 o 
   0  11   5      399.46      358.59     16.99 o 
   1  11   5     2608.85     2510.40     32.81 o 
   2  11   5     3380.65     3193.41     47.55 o 
   3  11   5     1534.53     1550.31     42.25 o 
   4  11   5      613.98      682.76     22.75 o 
   5  11   5     1510.83     1579.59     36.05 o 
   6  11   5       30.51       40.71     10.20 o 
   7  11   5     1015.50      961.74     41.98 o 
   8  11   5     2079.77     2025.51     54.88 o 
   9  11   5      425.42      408.92     26.47 o 
  10  11   5       12.60       42.99     14.11 o 
  11  11   5     1516.81     1615.71     54.36 o 
  12  11   5       42.47       39.86     12.35 o 
 -16  12   5       69.30       32.23     16.50 o 
 -15  12   5      167.15      178.73     23.18 o 
 -14  12   5      242.42      246.48     22.15 o 
 -13  12   5      329.38      316.02     22.60 o 
 -12  12   5       38.93       34.94      9.51 o 
 -11  12   5      594.43      523.92     23.43 o 
 -10  12   5      417.68      430.57     17.90 o 
  -9  12   5      852.05      872.50     24.31 o 
  -8  12   5      283.87      310.38     14.74 o 
  -7  12   5      759.61      762.68     18.69 o 
  -6  12   5       46.78       43.99      6.44 o 
  -5  12   5     1027.66     1014.53     16.90 o 
  -4  12   5       99.24      126.77      9.13 o 
  -3  12   5      272.87      252.40     16.34 o 
  -2  12   5        1.15        7.26      9.77 o 
  -1  12   5       30.89       35.16      7.32 o 
   0  12   5       10.03        3.42      6.31 o 
   1  12   5      157.20      130.62     10.96 o 
   2  12   5       68.90       70.34      8.42 o 
   3  12   5        1.63        0.44      6.03 o 
   4  12   5       17.75       10.31      7.36 o 
   5  12   5      567.72      569.26     22.17 o 
   6  12   5      246.03      206.49     21.46 o 
   7  12   5       59.49       42.73     11.50 o 
   8  12   5      238.72      248.27     32.23 o 
   9  12   5      841.46      907.55     39.10 o 
  10  12   5       47.96       56.54     23.30 o 
  11  12   5       10.60       36.44     19.70 o 
  12  12   5       22.96       20.32     17.38 o 
 -15  13   5       30.76       66.39     19.50 o 
 -14  13   5      350.50      317.83     24.25 o 
 -13  13   5      839.20      784.80     35.64 o 
 -12  13   5      440.38      424.65     22.58 o 
 -11  13   5     2870.03     2850.55     62.53 o 
 -10  13   5     1611.10     1657.94     37.65 o 
  -9  13   5      418.87      439.97     21.41 o 
  -8  13   5      330.03      333.25     18.89 o 
  -7  13   5      211.96      208.76     11.99 o 
  -6  13   5     1022.35     1027.43     19.23 o 
  -5  13   5      867.39      898.80     17.48 o 
  -4  13   5     5660.61     5495.30     65.08 o 
  -3  13   5      845.20      844.05     22.61 o 
  -2  13   5     1031.35     1018.33     36.71 o 
  -1  13   5     6308.56     6131.82    100.18 o 
   0  13   5      295.28      282.07     20.82 o 
   1  13   5        8.80        0.78      8.26 o 
   2  13   5       37.36       32.77      7.77 o 
   3  13   5      297.87      292.59     15.41 o 
   4  13   5      332.34      346.76     18.96 o 
   5  13   5      121.55       76.58     14.86 o 
   6  13   5      158.19      154.55     16.82 o 
   7  13   5        2.25       -7.13     11.09 o 
   8  13   5      191.02      192.11     19.87 o 
   9  13   5     2988.70     2956.64     77.87 o 
  10  13   5      135.31      126.21     20.28 o 
  11  13   5      692.39      669.37     37.00 o 
 -15  14   5     1577.38     1589.35     65.07 o 
 -14  14   5      579.21      584.21     32.41 o 
 -13  14   5      137.31      126.70     15.28 o 
 -12  14   5      648.70      606.65     26.94 o 
 -11  14   5       13.04       16.99      9.25 o 
 -10  14   5      915.83      921.99     33.01 o 
  -9  14   5      585.14      589.48     25.13 o 
  -8  14   5     2290.95     2314.67     49.15 o 
  -7  14   5        0.59        4.49     11.89 o 
  -6  14   5       26.40       25.44      8.43 o 
  -5  14   5      447.25      439.89     24.51 o 
  -4  14   5     6327.89     6309.11     83.79 o 
  -3  14   5      131.97      109.66     10.61 o 
  -2  14   5       11.73       23.63     11.43 o 
  -1  14   5      401.35      456.05     27.04 o 
   0  14   5     1730.20     1674.37     49.93 o 
   1  14   5      682.59      671.59     42.51 o 
   2  14   5     1422.48     1371.74     33.92 o 
   3  14   5      887.44      880.77     39.67 o 
   4  14   5      117.16      101.10     15.74 o 
   5  14   5      625.71      649.04     30.92 o 
   6  14   5     2573.97     2652.80     66.61 o 
   7  14   5      593.83      650.59     32.24 o 
   8  14   5       12.58       -5.49     13.99 o 
   9  14   5      216.52      195.00     20.12 o 
  10  14   5      693.65      744.94     49.99 o 
 -14  15   5      192.69      178.59     20.04 o 
 -13  15   5      147.00      130.63     20.42 o 
 -12  15   5       77.61       49.03     11.93 o 
 -11  15   5      212.06      214.85     16.94 o 
 -10  15   5       19.69        4.82      9.89 o 
  -9  15   5      349.75      305.03     21.28 o 
  -8  15   5        9.26       11.22     10.20 o 
  -7  15   5       14.71        3.43     11.07 o 
  -6  15   5       42.44       22.78      9.53 o 
  -5  15   5     1732.93     1792.30     46.54 o 
  -4  15   5      334.46      346.37     21.25 o 
  -3  15   5       17.50       46.36     10.92 o 
  -2  15   5      810.91      902.25     37.79 o 
  -1  15   5     1563.71     1655.07     50.90 o 
   0  15   5      448.28      502.31     38.30 o 
   1  15   5      361.45      362.13     29.58 o 
   2  15   5       32.22       27.21      7.80 o 
   3  15   5     2222.14     2241.46     54.77 o 
   4  15   5      276.76      253.51     23.40 o 
   5  15   5        0.10      -13.40     13.40 o 
   6  15   5      848.66      810.37     36.40 o 
   7  15   5     1818.05     1758.64     54.03 o 
   8  15   5        9.35      -11.95     13.47 o 
   9  15   5       13.60       15.95     19.69 o 
  10  15   5      167.37      175.44     54.31 o 
 -13  16   5      948.46      976.03     48.53 o 
 -12  16   5       65.47       40.61     12.98 o 
 -11  16   5     1090.63     1042.84     36.00 o 
 -10  16   5     2119.26     2052.18     71.34 o 
  -9  16   5     2184.96     2107.95     50.48 o 
  -8  16   5      463.73      478.78     27.63 o 
  -7  16   5       97.96       99.70     15.85 o 
  -6  16   5      173.82      195.05     18.04 o 
  -5  16   5      532.49      585.33     27.90 o 
  -4  16   5      250.53      275.80     19.75 o 
  -3  16   5       19.31       12.33     10.46 o 
  -2  16   5      434.17      486.86     29.53 o 
  -1  16   5       69.47       30.40     17.47 o 
   0  16   5     2636.56     2787.30     69.98 o 
   1  16   5     4034.89     3999.20     90.77 o 
   2  16   5     2438.55     2441.12     58.70 o 
   3  16   5      734.62      791.66     36.17 o 
   4  16   5     3337.49     3428.82     71.86 o 
   5  16   5     1169.13     1142.44     43.18 o 
   6  16   5      636.21      588.65     31.62 o 
   7  16   5      159.66      166.78     18.72 o 
   8  16   5       17.27       17.22     13.38 o 
   9  16   5       19.91       -1.82     13.49 o 
 -13  17   5       11.87        7.92     15.32 o 
 -12  17   5      639.72      602.68     38.14 o 
 -11  17   5      561.79      552.67     31.48 o 
 -10  17   5      979.50      984.79     55.81 o 
  -9  17   5     1083.24     1080.29     45.87 o 
  -8  17   5      127.07      138.56     17.47 o 
  -7  17   5     3166.07     3249.18     71.62 o 
  -6  17   5     1808.29     1866.39     52.80 o 
  -5  17   5       33.90       25.80     14.51 o 
  -4  17   5      189.50      206.43     17.95 o 
  -3  17   5      155.51      167.56     16.54 o 
  -2  17   5     1299.58     1387.81     49.93 o 
  -1  17   5      420.03      408.60     32.40 o 
   0  17   5      145.53      158.39     19.42 o 
   1  17   5       16.67       11.15     13.70 o 
   2  17   5      624.34      683.64     32.25 o 
   3  17   5       81.78       74.80     14.43 o 
   4  17   5      822.71      785.62     34.97 o 
   5  17   5     1132.47     1174.41     44.72 o 
   6  17   5        2.92      -10.01     12.60 o 
   7  17   5      234.79      248.03     23.34 o 
   8  17   5      654.94      681.87     36.63 o 
 -12  18   5       68.89       29.05     14.80 o 
 -11  18   5      234.60      192.88     23.85 o 
 -10  18   5        6.13        7.69     13.61 o 
  -9  18   5      792.64      832.12     38.14 o 
  -8  18   5     1689.57     1869.19     55.86 o 
  -7  18   5     1332.98     1300.09     45.84 o 
  -6  18   5        2.13       -6.45     12.60 o 
  -5  18   5       61.64       47.74     13.07 o 
  -4  18   5      431.10      448.49     25.88 o 
  -3  18   5     1147.65     1169.27     41.33 o 
  -2  18   5     1022.71     1087.37     46.34 o 
  -1  18   5      336.82      330.71     26.97 o 
   0  18   5      721.47      703.93     37.01 o 
   1  18   5      430.31      461.14     31.25 o 
   2  18   5      133.75      141.15     17.45 o 
   3  18   5       25.50       25.11     12.19 o 
   4  18   5       16.27       12.07     18.59 o 
   5  18   5      932.46      974.38     41.80 o 
   6  18   5      338.16      283.94     24.39 o 
   7  18   5      266.89      278.49     24.73 o 
   8  18   5        4.79      -21.97     21.97 o 
 -11  19   5       73.96       70.37     18.25 o 
 -10  19   5      309.52      248.13     33.00 o 
  -9  19   5      103.68      116.55     17.02 o 
  -8  19   5      257.11      317.95     24.73 o 
  -7  19   5      278.27      290.30     24.16 o 
  -6  19   5      217.49      183.74     18.37 o 
  -5  19   5       15.54       10.69     11.01 o 
  -4  19   5       52.97       36.63     11.09 o 
  -3  19   5       74.02       63.99     13.68 o 
  -2  19   5      994.50     1074.02     51.44 o 
  -1  19   5      830.43      901.38     43.10 o 
   0  19   5     1697.58     1779.45     61.25 o 
   1  19   5        0.72        3.35     15.69 o 
   2  19   5     3215.44     3454.08     76.68 o 
   3  19   5     1522.59     1579.99     72.66 o 
   4  19   5      217.89      204.17     23.40 o 
   5  19   5       79.31       87.41     16.50 o 
   6  19   5      199.44      204.32     21.33 o 
  -9  20   5      105.02      119.36     20.52 o 
  -8  20   5       17.38       14.34     13.68 o 
  -7  20   5      822.16      826.11     39.21 o 
  -6  20   5        3.98       15.72     14.68 o 
  -5  20   5     1121.08     1148.50     44.04 o 
  -4  20   5      152.43      137.17     17.40 o 
  -3  20   5        1.59        8.66     13.88 o 
  -2  20   5       32.41        0.87     15.70 o 
  -1  20   5      208.36      214.84     23.98 o 
   0  20   5      400.07      322.49     34.15 o 
   1  20   5        4.22       -4.21     15.97 o 
   2  20   5       48.09       40.56     18.21 o 
   3  20   5      213.44      195.52     20.86 o 
   4  20   5       11.86        3.91     14.15 o 
   5  20   5     1093.36     1123.50     65.61 o 
  -8  21   5      112.73      127.20     37.86 o 
  -7  21   5      143.86      133.86     22.04 o 
  -6  21   5      657.67      684.24     36.69 o 
  -5  21   5      225.84      281.96     24.58 o 
  -4  21   5     1707.21     1793.39     61.08 o 
  -3  21   5     1149.19     1090.12     64.82 o 
  -2  21   5        0.42       -3.08     24.55 o 
  -1  21   5      116.80      171.44     23.53 o 
   0  21   5      185.04      213.82     24.34 o 
   1  21   5      176.58      156.13     18.12 o 
   2  21   5      619.10      633.72     36.95 o 
   3  21   5       54.55       48.70     15.36 o 
   4  21   5        2.15        4.89     33.40 o 
  -5  22   5       14.71       44.80     26.30 o 
  -4  22   5       27.65       24.62     31.36 o 
  -3  22   5      151.42      114.66     48.41 o 
  -2  22   5        1.67      -14.24     33.54 o 
  -1  22   5       10.66       16.15     27.30 o 
   0  22   5        0.01       26.39     17.85 o 
   1  22   5      232.61      156.33     26.85 o 
 -18   0   6      873.61      988.95     60.10 o 
 -17   0   6      430.85      562.85     44.49 o 
 -16   0   6     1698.12     1805.32     74.58 o 
 -15   0   6       79.38       89.86     19.22 o 
 -14   0   6      657.30      602.64     30.31 o 
 -13   0   6       63.03       83.33     12.24 o 
 -12   0   6       14.08        4.37      7.63 o 
 -11   0   6      459.58      512.23     23.21 o 
 -10   0   6     8049.26     7978.19    103.95 o 
  -9   0   6     5464.60     5273.17     73.83 o 
  -8   0   6     8779.45     8953.11     92.00 o 
  -7   0   6    10895.32    10485.24    141.47 o 
  -6   0   6     4676.39     4869.52     74.37 o 
  -5   0   6    13318.06    13629.94    158.49 o 
  -4   0   6       30.98       41.00      4.82 o 
  -3   0   6    12007.99    12188.96    187.17 o 
  -2   0   6    17804.06    18188.13    175.35 o 
  -1   0   6     7622.75     6892.99     55.21 o 
   0   0   6     3239.64     3020.41     30.23 o 
   1   0   6     2065.20     2485.95     30.13 o 
   2   0   6    17211.31    17412.43    106.06 o 
   3   0   6     8712.13     8474.18     68.14 o 
   4   0   6     1905.26     2091.05     32.16 o 
   5   0   6     1820.11     1739.96     32.08 o 
   6   0   6     3712.21     3530.29     48.46 o 
   7   0   6     1063.62     1074.05     28.62 o 
   8   0   6      385.60      329.40     23.56 o 
   9   0   6      698.96      646.92     35.34 o 
  10   0   6     5645.46     5904.00    112.95 o 
  11   0   6      754.80      779.05     43.57 o 
  12   0   6      214.37      242.43     30.91 o 
  13   0   6      582.15      590.35     48.76 o 
 -18   1   6      740.40      800.46     38.50 o 
 -17   1   6      571.30      613.22     32.83 o 
 -16   1   6     1381.93     1467.71     66.77 o 
 -15   1   6       52.22       25.45      9.31 o 
 -14   1   6       22.58       22.83      7.19 o 
 -13   1   6     1245.13     1218.94     35.43 o 
 -12   1   6     2401.36     2338.86     43.22 o 
 -11   1   6       54.63       76.19      7.72 o 
 -10   1   6     2286.29     2173.43     32.40 o 
  -9   1   6        4.36        2.46      4.62 o 
  -8   1   6     6050.56     5980.05     43.97 o 
  -7   1   6     1108.46     1066.93     16.74 o 
  -6   1   6     1090.64     1109.93     18.10 o 
  -5   1   6       16.24       29.68      3.56 o 
  -4   1   6     6589.46     6454.69     41.97 o 
  -3   1   6     5956.95     5925.67     46.73 o 
  -2   1   6      169.19      208.27      5.89 o 
  -1   1   6      101.57      130.56      4.51 o 
   0   1   6      785.21      804.19     10.94 o 
   1   1   6       22.81       13.66      2.18 o 
   2   1   6       21.16       17.27      2.75 o 
   3   1   6       16.51       34.60      3.19 o 
   4   1   6      284.17      246.63      7.86 o 
   5   1   6       22.58       15.84      3.83 o 
   6   1   6     4099.33     3959.15     54.25 o 
   7   1   6     2265.85     2180.59     35.03 o 
   8   1   6      555.92      562.84     21.85 o 
   9   1   6       62.44       40.07      8.97 o 
  10   1   6     1077.99     1076.86     35.95 o 
  11   1   6     1264.84     1243.70     39.71 o 
  12   1   6      130.78      153.41     24.84 o 
  13   1   6      316.47      339.54     26.25 o 
 -18   2   6      287.08      280.61     31.14 o 
 -17   2   6       28.29       39.92     14.78 o 
 -16   2   6     2410.93     2459.68     60.78 o 
 -15   2   6     2717.49     2680.22     61.57 o 
 -14   2   6       62.52       59.38      7.50 o 
 -13   2   6      256.59      232.62     13.45 o 
 -12   2   6     1116.53     1141.91     29.46 o 
 -11   2   6     6059.83     6130.80     62.66 o 
 -10   2   6       52.36       59.62      8.24 o 
  -9   2   6        7.42       33.70      5.53 o 
  -8   2   6       96.68      114.67      4.67 o 
  -7   2   6      364.62      386.96      7.00 o 
  -6   2   6      310.20      285.58      9.36 o 
  -5   2   6     2694.30     2680.54     25.23 o 
  -4   2   6      111.71      133.30      4.49 o 
  -3   2   6      769.00      866.44     11.54 o 
  -2   2   6      252.45      223.52      5.79 o 
  -1   2   6    11635.97    12059.47     74.24 o 
   0   2   6      221.00      325.54      6.76 o 
   1   2   6       26.95       22.89      4.49 o 
   2   2   6     2370.78     2527.28     23.26 o 
   3   2   6     3125.99     3206.65     28.56 o 
   4   2   6     9943.91     9711.51     64.61 o 
   5   2   6     3366.61     3166.57     30.47 o 
   6   2   6      694.96      731.34     16.23 o 
   7   2   6     1420.77     1422.91     30.58 o 
   8   2   6     2223.10     2266.76     48.09 o 
   9   2   6     3352.42     3402.07     62.02 o 
  10   2   6      155.86      171.18     16.10 o 
  11   2   6      874.68      912.84     34.46 o 
  12   2   6       99.10      125.34     26.13 o 
  13   2   6       57.12       30.72     11.90 o 
 -18   3   6      329.17      358.58     30.81 o 
 -17   3   6      152.87      143.87     24.94 o 
 -16   3   6       23.03       32.27     10.69 o 
 -15   3   6       99.27      101.11     13.43 o 
 -14   3   6       98.86       79.08      9.77 o 
 -13   3   6      864.53      848.38     24.03 o 
 -12   3   6        2.49        3.31      6.23 o 
 -11   3   6     2653.47     2744.36     41.58 o 
 -10   3   6     3428.75     3505.00     45.24 o 
  -9   3   6    10798.62    10514.07     69.02 o 
  -8   3   6      812.98      866.86     12.91 o 
  -7   3   6      714.98      758.80     11.31 o 
  -6   3   6     3824.33     4262.21     30.64 o 
  -5   3   6    10009.23    10086.09     52.74 o 
  -4   3   6     4030.08     4379.82     29.54 o 
  -3   3   6       20.65       14.64      1.91 o 
  -2   3   6     1763.55     1507.63     21.58 o 
  -1   3   6        0.89       14.52      3.33 o 
   0   3   6     1237.61     1309.31     14.43 o 
   1   3   6    16078.23    16286.14     79.11 o 
   2   3   6     2404.00     2327.75     22.34 o 
   3   3   6      748.75      930.17     16.23 o 
   4   3   6      379.42      393.86     12.53 o 
   5   3   6     4493.02     4402.61     45.28 o 
   6   3   6      268.96      196.50      9.94 o 
   7   3   6       29.97       32.65      8.65 o 
   8   3   6     4139.91     4162.25     67.18 o 
   9   3   6     1310.59     1317.30     38.12 o 
  10   3   6      496.95      456.55     23.66 o 
  11   3   6      164.88      146.96     14.88 o 
  12   3   6     1779.34     1850.42     50.37 o 
  13   3   6      124.97       98.06     14.66 o 
 -18   4   6      245.53      207.05     24.76 o 
 -17   4   6      211.53      221.74     24.19 o 
 -16   4   6      253.72      216.24     19.16 o 
 -15   4   6      171.50      112.38     17.80 o 
 -14   4   6      816.75      850.03     31.13 o 
 -13   4   6     1156.69     1206.52     32.60 o 
 -12   4   6      436.51      507.88     18.18 o 
 -11   4   6        6.26        6.15      5.45 o 
 -10   4   6     2273.40     2237.62     26.95 o 
  -9   4   6       13.78       23.48      4.28 o 
  -8   4   6     1431.64     1284.19     16.87 o 
  -7   4   6        7.36        2.07      2.15 o 
  -6   4   6     3985.37     3743.42     28.30 o 
  -5   4   6       52.72      118.86      4.62 o 
  -4   4   6       13.44       12.33      2.27 o 
  -3   4   6     4833.52     5631.02     39.30 o 
  -2   4   6     2672.96     2651.24     26.97 o 
  -1   4   6       75.62       63.81      4.46 o 
   0   4   6     1288.76     1225.62     14.06 o 
   1   4   6     8508.07     8872.37     54.42 o 
   2   4   6       14.29       20.12      3.19 o 
   3   4   6     1684.45     1639.83     20.73 o 
   4   4   6       62.35       54.56      5.42 o 
   5   4   6      782.52      708.13     19.39 o 
   6   4   6      711.13      707.87     20.42 o 
   7   4   6      544.83      474.83     18.88 o 
   8   4   6       27.11       19.25      6.41 o 
   9   4   6       17.97       16.22      8.12 o 
  10   4   6      209.02      197.34     14.54 o 
  11   4   6       12.11       16.98      8.52 o 
  12   4   6      355.77      330.02     18.74 o 
  13   4   6      203.76      227.62     16.94 o 
 -18   5   6       25.48       29.25     23.04 o 
 -17   5   6       88.13       86.77     18.49 o 
 -16   5   6      115.40      114.22     15.48 o 
 -15   5   6        1.21      -12.10     12.10 o 
 -14   5   6      934.89      867.07     27.00 o 
 -13   5   6      717.69      690.61     22.40 o 
 -12   5   6      248.24      272.45     14.09 o 
 -11   5   6      261.70      172.45     10.78 o 
 -10   5   6      400.75      410.13     15.21 o 
  -9   5   6     1361.07     1322.05     20.92 o 
  -8   5   6      447.96      459.87     10.06 o 
  -7   5   6      907.99      860.74     12.09 o 
  -6   5   6      232.62      252.14      7.15 o 
  -5   5   6      282.87      219.24      6.14 o 
  -4   5   6     9758.33    10422.77     68.47 o 
  -3   5   6     6341.29     6472.35     48.29 o 
  -2   5   6     1185.95     1302.58     20.89 o 
  -1   5   6     1540.19     1391.47     13.09 o 
   0   5   6      120.62      175.92      5.61 o 
   1   5   6     2085.54     2076.36     21.97 o 
   2   5   6     1774.35     1809.57     23.85 o 
   3   5   6       28.80       32.71      3.84 o 
   4   5   6     1798.19     1577.22     22.04 o 
   5   5   6       60.50       67.86      6.46 o 
   6   5   6      717.04      704.48     19.44 o 
   7   5   6      825.65      789.02     21.75 o 
   8   5   6      439.64      457.56     16.52 o 
   9   5   6       80.71       89.13      9.27 o 
  10   5   6      248.63      221.20     15.67 o 
  11   5   6      115.52      110.37     12.02 o 
  12   5   6      131.83      109.50     12.93 o 
  13   5   6       12.27       -7.95     11.70 o 
 -18   6   6        1.00       -6.03     20.78 o 
 -17   6   6       27.15       24.49     10.53 o 
 -16   6   6       55.46       53.01     12.60 o 
 -15   6   6        0.21        1.00     11.56 o 
 -14   6   6     1621.23     1656.65     36.58 o 
 -13   6   6      993.71      898.11     25.84 o 
 -12   6   6       25.93       19.17      6.49 o 
 -11   6   6       48.33       58.00      7.50 o 
 -10   6   6      180.58      189.10     10.86 o 
  -9   6   6       21.66       17.12      4.52 o 
  -8   6   6        8.11       10.36      2.69 o 
  -7   6   6       90.33      116.98      5.70 o 
  -6   6   6     3090.34     2777.32     25.29 o 
  -5   6   6     8144.14     8205.15     48.76 o 
  -4   6   6        0.70        5.42      3.26 o 
  -3   6   6     2439.02     2524.56     26.68 o 
  -2   6   6     5951.87     6007.75     53.37 o 
  -1   6   6      118.27       69.43      3.44 o 
   0   6   6      537.01      465.17      9.73 o 
   1   6   6      193.44      154.84      5.95 o 
   2   6   6      285.04      389.01     12.60 o 
   3   6   6      571.77      599.12     11.61 o 
   4   6   6       18.20       20.96      4.47 o 
   5   6   6      193.61      194.00     10.53 o 
   6   6   6      631.36      625.09     18.44 o 
   7   6   6      263.83      245.68     12.75 o 
   8   6   6       54.97       51.58      8.21 o 
   9   6   6       87.22       89.10     12.51 o 
  10   6   6       13.87       -2.65      9.01 o 
  11   6   6        5.08       -6.90      9.23 o 
  12   6   6      148.86      176.19     16.00 o 
  13   6   6       15.87       21.80     14.15 o 
 -18   7   6       26.40        9.88     21.06 o 
 -17   7   6      140.25      159.23     19.12 o 
 -16   7   6        6.14      -15.31     15.83 o 
 -15   7   6       55.22       35.21     11.97 o 
 -14   7   6      105.59      117.31     13.79 o 
 -13   7   6       37.93       41.71      7.10 o 
 -12   7   6      224.58      193.22     10.90 o 
 -11   7   6      156.61      128.89      8.87 o 
 -10   7   6     4100.95     3924.19     52.40 o 
  -9   7   6     3447.40     3255.03     36.09 o 
  -8   7   6       33.57       43.96      5.40 o 
  -7   7   6     2974.60     3045.33     30.94 o 
  -6   7   6       14.80       22.22      3.79 o 
  -5   7   6     8194.86     8626.02     68.14 o 
  -4   7   6      153.63      170.34      8.56 o 
  -3   7   6     1048.84     1035.27     21.67 o 
  -2   7   6     4309.89     4334.38     51.70 o 
  -1   7   6       15.88       16.87      2.74 o 
   0   7   6     3184.94     3435.66     38.74 o 
   1   7   6     3070.17     3202.49     43.71 o 
   2   7   6        4.99       25.43      3.36 o 
   3   7   6     1364.55     1241.51     20.39 o 
   4   7   6      263.08      301.92      9.83 o 
   5   7   6     1980.83     2013.32     32.11 o 
   6   7   6      647.03      631.61     18.89 o 
   7   7   6       53.48       51.71      7.28 o 
   8   7   6      701.85      672.49     21.38 o 
   9   7   6        5.02       -4.43      8.90 o 
  10   7   6       94.88       88.54     12.20 o 
  11   7   6       30.25       11.13      9.30 o 
  12   7   6      346.83      332.90     23.15 o 
  13   7   6      102.13      100.08     19.61 o 
 -17   8   6        7.98        9.57     17.55 o 
 -16   8   6      439.16      381.12     30.21 o 
 -15   8   6      642.36      672.72     33.45 o 
 -14   8   6     3464.31     3567.78     74.26 o 
 -13   8   6      322.58      328.37     15.31 o 
 -12   8   6      185.01      176.55     11.24 o 
 -11   8   6      925.57      922.33     22.36 o 
 -10   8   6     2441.86     2486.36     37.12 o 
  -9   8   6       85.05       65.16      6.58 o 
  -8   8   6     1560.52     1637.04     25.41 o 
  -7   8   6      132.53      124.66      8.17 o 
  -6   8   6      102.24      103.18      6.74 o 
  -5   8   6     1088.92     1107.42     21.71 o 
  -4   8   6       84.73       76.80      6.60 o 
  -3   8   6     3085.54     3053.99     47.43 o 
  -2   8   6      222.11      258.00      8.33 o 
  -1   8   6      304.36      293.34      7.47 o 
   0   8   6     1719.37     1538.68     18.96 o 
   1   8   6      348.15      256.73      8.34 o 
   2   8   6     3413.62     3361.85     68.84 o 
   3   8   6      514.13      469.44     14.06 o 
   4   8   6     1329.10     1268.55     22.26 o 
   5   8   6     1412.31     1358.26     39.54 o 
   6   8   6     4211.91     4176.25     61.23 o 
   7   8   6      277.09      277.61     15.49 o 
   8   8   6      628.29      639.52     26.93 o 
   9   8   6      340.46      353.71     21.59 o 
  10   8   6     1000.50      942.90     34.78 o 
  11   8   6        8.11       -0.79      9.76 o 
  12   8   6     1477.22     1523.09     47.44 o 
 -17   9   6     1149.73     1192.60    127.74 o 
 -16   9   6        0.20      -13.02     15.98 o 
 -15   9   6        3.38        6.00     13.22 o 
 -14   9   6     1671.78     1739.41     68.12 o 
 -13   9   6     3414.51     3312.61     53.17 o 
 -12   9   6      158.72      122.41     10.69 o 
 -11   9   6     1110.21     1091.97     27.43 o 
 -10   9   6        0.40       -5.30      6.62 o 
  -9   9   6      954.86      924.43     20.43 o 
  -8   9   6     3276.79     3257.28     43.50 o 
  -7   9   6      395.07      369.99     11.63 o 
  -6   9   6       47.09       62.06      5.90 o 
  -5   9   6     2200.57     2158.90     28.25 o 
  -4   9   6     7342.23     7070.82     53.56 o 
  -3   9   6    12130.06    12085.03    114.54 o 
  -2   9   6        2.02       33.44      4.93 o 
  -1   9   6     2502.12     2430.48     25.36 o 
   0   9   6        2.00        8.37      2.68 o 
   1   9   6     7928.34     7734.96     86.44 o 
   2   9   6     1725.24     1822.92     34.11 o 
   3   9   6      303.97      318.84     12.22 o 
   4   9   6      462.26      444.14     14.78 o 
   5   9   6      288.64      270.80     12.33 o 
   6   9   6     3014.79     2947.38     98.67 o 
   7   9   6     1755.44     1754.96     48.60 o 
   8   9   6      100.89       83.62     12.21 o 
   9   9   6     1264.50     1296.29     50.49 o 
  10   9   6      498.74      467.84     25.39 o 
  11   9   6      126.63      147.95     17.00 o 
  12   9   6        1.42       -7.64     10.58 o 
 -17  10   6      397.48      378.03     68.84 o 
 -16  10   6       57.02       49.55     16.95 o 
 -15  10   6       29.38       40.65     25.69 o 
 -14  10   6     2133.26     2149.23     57.50 o 
 -13  10   6      817.49      802.88     29.69 o 
 -12  10   6       14.53       14.22      8.60 o 
 -11  10   6       17.82       12.61      9.21 o 
 -10  10   6     1496.64     1400.37     30.42 o 
  -9  10   6     3808.31     3703.40     58.30 o 
  -8  10   6       30.63       29.21      5.56 o 
  -7  10   6     2160.81     2112.89     28.53 o 
  -6  10   6     2059.30     2062.01     22.39 o 
  -5  10   6     2516.13     2525.64     28.30 o 
  -4  10   6     2613.32     2601.36     30.95 o 
  -3  10   6     1743.50     1738.76     33.84 o 
  -2  10   6     8212.37     7973.02    120.77 o 
  -1  10   6      704.56      735.29     16.36 o 
   0  10   6     2670.81     2690.72     32.38 o 
   1  10   6       17.89       17.93      4.25 o 
   2  10   6     1063.84     1098.94     27.11 o 
   3  10   6      373.20      333.33     15.78 o 
   4  10   6       41.21       50.04      6.78 o 
   5  10   6        3.36        1.95     10.48 o 
   6  10   6       71.23       40.84     11.43 o 
   7  10   6       86.32       90.04     14.36 o 
   8  10   6       10.96       -9.32     11.98 o 
   9  10   6       42.14       35.34     11.28 o 
  10  10   6     1162.64     1184.81     40.28 o 
  11  10   6      131.80      169.55     18.07 o 
  12  10   6      782.58      746.90     44.09 o 
 -16  11   6       38.28       22.91     16.73 o 
 -15  11   6        9.62       17.61     14.50 o 
 -14  11   6       14.85       26.91     13.75 o 
 -13  11   6      237.31      227.25     17.05 o 
 -12  11   6     2509.65     2481.73     51.87 o 
 -11  11   6      719.42      714.57     26.84 o 
 -10  11   6        2.95       13.79      8.09 o 
  -9  11   6     1144.62     1232.75     33.26 o 
  -8  11   6     2229.34     2192.32     31.37 o 
  -7  11   6        8.97       11.99      3.92 o 
  -6  11   6       28.26       36.04      6.06 o 
  -5  11   6     1027.99     1010.79     17.57 o 
  -4  11   6     2538.65     2594.28     38.43 o 
  -3  11   6     1927.19     2050.51     48.39 o 
  -2  11   6     3146.00     3170.11     48.39 o 
  -1  11   6      269.42      264.75     13.41 o 
   0  11   6      189.26      190.09      7.06 o 
   1  11   6     2568.94     2444.97     42.02 o 
   2  11   6     1179.93     1100.24     25.73 o 
   3  11   6        2.14        7.52      5.75 o 
   4  11   6      261.93      199.30     16.80 o 
   5  11   6      588.93      567.53     39.90 o 
   6  11   6       48.52       63.70     12.55 o 
   7  11   6      572.00      603.62     30.36 o 
   8  11   6      172.57      160.81     20.36 o 
   9  11   6       12.50       24.69     12.42 o 
  10  11   6      276.50      335.87     32.39 o 
  11  11   6     1553.93     1626.61     50.91 o 
 -16  12   6     1537.41     1736.17     85.24 o 
 -15  12   6     2815.38     2909.75     87.88 o 
 -14  12   6      269.38      273.94     29.39 o 
 -13  12   6      466.79      406.73     25.31 o 
 -12  12   6      209.30      213.23     21.51 o 
 -11  12   6      996.42     1000.87     32.65 o 
 -10  12   6        3.37        5.63      7.89 o 
  -9  12   6      593.52      550.94     23.11 o 
  -8  12   6       15.52       21.86      5.39 o 
  -7  12   6      228.92      192.99      9.79 o 
  -6  12   6     2734.16     2610.92     37.34 o 
  -5  12   6     2635.84     2606.22     34.74 o 
  -4  12   6      214.27      255.28     15.97 o 
  -3  12   6      349.22      315.81     11.89 o 
  -2  12   6     1226.88     1222.32     38.48 o 
  -1  12   6     4775.01     4570.62     79.89 o 
   0  12   6        3.25        0.83      9.19 o 
   1  12   6     1217.47     1196.04     29.96 o 
   2  12   6       70.55       63.36      8.22 o 
   3  12   6     2185.47     2137.83    102.99 o 
   4  12   6     1020.55      984.39     35.88 o 
   5  12   6     2891.41     2865.75     73.55 o 
   6  12   6      107.76      115.29     15.13 o 
   7  12   6     2438.59     2577.29     84.46 o 
   8  12   6     2946.04     3123.29     90.42 o 
   9  12   6     3063.56     3207.33     96.27 o 
  10  12   6      337.10      426.56     29.51 o 
  11  12   6     1215.18     1259.36     70.01 o 
 -15  13   6        0.22       43.44     16.16 o 
 -14  13   6       72.87       65.58     16.96 o 
 -13  13   6       22.52        3.02     12.32 o 
 -12  13   6     1854.79     1795.25     45.83 o 
 -11  13   6       51.94       44.63      9.91 o 
 -10  13   6      181.62      160.11     14.17 o 
  -9  13   6       35.43       26.08      8.17 o 
  -8  13   6      173.14      151.18     11.01 o 
  -7  13   6      177.49      172.82     12.15 o 
  -6  13   6      484.90      466.75     14.43 o 
  -5  13   6        3.62       25.79      6.48 o 
  -4  13   6       63.73       64.92     11.05 o 
  -3  13   6      878.51      911.35     34.86 o 
  -2  13   6     4808.09     4738.32    122.50 o 
  -1  13   6      229.95      270.21     20.29 o 
   0  13   6     3362.28     3424.57     87.07 o 
   1  13   6      381.06      359.59     17.45 o 
   2  13   6      198.53      193.56     15.53 o 
   3  13   6      249.20      224.47     20.75 o 
   4  13   6     1640.10     1756.17     49.41 o 
   5  13   6     1319.64     1340.17     44.02 o 
   6  13   6      318.57      310.58     22.83 o 
   7  13   6       10.03       18.99     12.31 o 
   8  13   6       28.34       29.88     12.78 o 
   9  13   6      199.73      248.57     23.54 o 
  10  13   6      966.86     1023.03     44.43 o 
 -15  14   6      329.99      335.48     38.90 o 
 -14  14   6       17.02        6.65     12.20 o 
 -13  14   6      321.11      358.85     25.12 o 
 -12  14   6       32.50       18.62     10.25 o 
 -11  14   6     1310.62     1236.58     37.81 o 
 -10  14   6     1741.03     1703.96     43.76 o 
  -9  14   6       61.68       57.42     11.01 o 
  -8  14   6      868.45      830.50     32.91 o 
  -7  14   6     2443.11     2485.61     56.65 o 
  -6  14   6      478.26      489.93     21.82 o 
  -5  14   6      923.06      876.75     35.78 o 
  -4  14   6     1135.59     1162.14     35.76 o 
  -3  14   6      600.16      595.64     29.50 o 
  -2  14   6     1098.69     1153.79     40.95 o 
  -1  14   6     2351.08     2348.68     59.05 o 
   0  14   6      789.41      799.81     34.38 o 
   1  14   6      147.82      143.76     16.48 o 
   2  14   6      942.89      897.63     33.29 o 
   3  14   6     2702.25     2594.66     70.59 o 
   4  14   6      681.75      729.05     47.98 o 
   5  14   6       47.34       46.19     13.13 o 
   6  14   6        0.53       13.65     11.10 o 
   7  14   6      142.18      154.97     18.19 o 
   8  14   6      102.22      101.30     15.18 o 
   9  14   6       38.27       35.27     15.07 o 
  10  14   6     1334.05     1338.37    104.29 o 
 -14  15   6       12.59        5.41     14.48 o 
 -13  15   6      490.16      478.76     29.15 o 
 -12  15   6      308.51      287.01     20.03 o 
 -11  15   6       16.64        6.38      9.40 o 
 -10  15   6      359.97      365.03     29.53 o 
  -9  15   6        0.37       -9.27      9.27 o 
  -8  15   6      364.09      363.79     26.95 o 
  -7  15   6     2134.81     2083.98     53.40 o 
  -6  15   6       43.45       46.74     10.79 o 
  -5  15   6       16.49        2.87      9.18 o 
  -4  15   6       95.47      110.50     13.27 o 
  -3  15   6      786.86      740.37     34.05 o 
  -2  15   6      249.21      256.11     21.28 o 
  -1  15   6       40.15       44.93     17.22 o 
   0  15   6       37.77       54.89     12.91 o 
   1  15   6      569.86      551.23     30.23 o 
   2  15   6       10.84       10.78     10.12 o 
   3  15   6      267.12      258.41     19.80 o 
   4  15   6      532.56      568.90     30.23 o 
   5  15   6      125.63       86.29     14.59 o 
   6  15   6      354.00      372.60     30.12 o 
   7  15   6      345.12      366.55     26.37 o 
   8  15   6       57.77       57.35     15.57 o 
   9  15   6      140.37      166.30     26.44 o 
 -13  16   6        7.41       -8.65     11.02 o 
 -12  16   6       33.74       16.51      9.22 o 
 -11  16   6       54.25       29.76     10.07 o 
 -10  16   6       98.72       84.03     12.06 o 
  -9  16   6      150.74      130.68     19.52 o 
  -8  16   6        5.74      -10.88     10.88 o 
  -7  16   6      189.56      180.07     18.86 o 
  -6  16   6     3420.96     3336.27     67.35 o 
  -5  16   6        0.60        1.24      9.23 o 
  -4  16   6     1816.53     1743.00     47.03 o 
  -3  16   6        5.74       -3.93     12.63 o 
  -2  16   6     1122.28      978.90     40.65 o 
  -1  16   6     1057.28     1047.62     42.10 o 
   0  16   6      328.27      331.13     27.50 o 
   1  16   6      520.17      580.07     31.95 o 
   2  16   6      107.85      137.43     15.94 o 
   3  16   6       47.14       25.62     18.01 o 
   4  16   6       27.44       54.49     15.48 o 
   5  16   6      423.01      420.97     27.23 o 
   6  16   6        3.06      -13.12     13.12 o 
   7  16   6      105.16       78.69     14.98 o 
   8  16   6      373.27      395.97     28.73 o 
 -13  17   6       68.08       69.33     32.78 o 
 -12  17   6       33.06        7.14     18.03 o 
 -11  17   6       25.36        6.35     12.55 o 
 -10  17   6       40.40       36.36     12.51 o 
  -9  17   6      101.94       96.02     17.46 o 
  -8  17   6      365.32      343.73     36.24 o 
  -7  17   6       48.53       48.64     12.27 o 
  -6  17   6      635.48      646.29     30.14 o 
  -5  17   6      100.42       86.15     13.23 o 
  -4  17   6     1185.15     1124.71     39.42 o 
  -3  17   6       14.08       18.37     12.16 o 
  -2  17   6       17.72       -1.71     12.02 o 
  -1  17   6      384.95      295.58     40.76 o 
   0  17   6      141.55      126.11     18.74 o 
   1  17   6      592.96      698.04     36.34 o 
   2  17   6      416.50      423.93     25.88 o 
   3  17   6       76.94       66.25     13.13 o 
   4  17   6       32.52       39.71     15.12 o 
   5  17   6      183.58      182.95     19.44 o 
   6  17   6        0.23       21.83     17.24 o 
   7  17   6        0.05        3.76     12.69 o 
 -12  18   6      626.61      599.57     46.65 o 
 -11  18   6      937.23      925.79     40.23 o 
 -10  18   6       39.91       41.19     12.82 o 
  -9  18   6        4.42       -5.71     12.19 o 
  -8  18   6     1721.34     1762.55     54.43 o 
  -7  18   6      756.07      764.01     35.32 o 
  -6  18   6      117.96       81.07     12.20 o 
  -5  18   6      141.54      109.65     15.10 o 
  -4  18   6      177.37      154.46     18.38 o 
  -3  18   6       21.09       -0.48     26.23 o 
  -2  18   6       55.56       52.74     13.56 o 
  -1  18   6      317.63      299.05     25.01 o 
   0  18   6     1909.07     2016.65     63.21 o 
   1  18   6      223.11      235.65     21.23 o 
   2  18   6      259.23      290.88     23.64 o 
   3  18   6     1485.69     1558.23     49.94 o 
   4  18   6     1109.99     1061.51     50.43 o 
   5  18   6        4.07       -7.27     11.84 o 
   6  18   6        4.80       -2.38     13.54 o 
 -10  19   6       55.78       60.01     13.70 o 
  -9  19   6       97.53      103.55     16.74 o 
  -8  19   6      442.67      443.39     28.83 o 
  -7  19   6       61.72       82.52     15.94 o 
  -6  19   6        0.24        0.28     10.61 o 
  -5  19   6      469.50      471.75     28.36 o 
  -4  19   6       30.32       48.93     18.69 o 
  -3  19   6      476.40      429.06     30.53 o 
  -2  19   6       17.78        9.74     14.21 o 
  -1  19   6       62.13       64.55     14.86 o 
   0  19   6      463.45      531.89     34.19 o 
   1  19   6     1549.97     1708.63     62.37 o 
   2  19   6      307.99      384.88     26.82 o 
   3  19   6      243.20      226.63     21.15 o 
   4  19   6       44.35       46.72     15.61 o 
   5  19   6       79.42       95.22     17.88 o 
  -9  20   6      207.76      224.91     31.75 o 
  -8  20   6       24.87       20.84     13.94 o 
  -7  20   6        6.57       10.39     15.62 o 
  -6  20   6     1276.37     1325.77     49.24 o 
  -5  20   6     1239.59     1300.13     46.83 o 
  -4  20   6      451.54      500.12     34.53 o 
  -3  20   6      111.78      128.73     18.82 o 
  -2  20   6     1945.77     2083.39     68.25 o 
  -1  20   6        7.38        4.21     13.58 o 
   0  20   6        4.75        2.82     17.25 o 
   1  20   6        7.07       19.46     25.24 o 
   2  20   6       90.28       81.33     16.17 o 
   3  20   6       92.62       91.44     26.09 o 
   4  20   6      166.26      119.55     35.34 o 
  -7  21   6      901.33     1039.08     60.94 o 
  -6  21   6        0.09       -7.73     18.74 o 
  -5  21   6     1889.38     2052.57     61.84 o 
  -4  21   6      293.24      302.83     34.91 o 
  -3  21   6     1321.06     1341.91     73.51 o 
  -2  21   6     1583.24     1450.93     70.48 o 
  -1  21   6        1.01       19.15     26.23 o 
   0  21   6      240.38      190.29     25.79 o 
   1  21   6      892.12      920.89     49.33 o 
   2  21   6      389.90      365.68     38.90 o 
  -4  22   6        0.65      -18.07     18.07 o 
  -3  22   6      263.47      292.78     34.87 o 
  -2  22   6      285.84      279.53     34.82 o 
  -1  22   6      363.66      405.09     67.69 o 
 -18   1   7      140.38      156.07     19.20 o 
 -17   1   7      254.47      302.63     29.31 o 
 -16   1   7      214.07      241.97     25.71 o 
 -15   1   7      903.78      946.94     32.30 o 
 -14   1   7     2860.23     2786.07     75.07 o 
 -13   1   7        9.49        7.50      8.23 o 
 -12   1   7     3110.17     3015.13     36.10 o 
 -11   1   7     1442.19     1384.68     21.94 o 
 -10   1   7      520.03      505.08     13.34 o 
  -9   1   7     5785.51     5675.17     49.07 o 
  -8   1   7       56.55       42.48      5.73 o 
  -7   1   7      110.15       90.67      6.29 o 
  -6   1   7      527.11      459.03     12.27 o 
  -5   1   7     2062.16     2239.44     24.56 o 
  -4   1   7     1133.83     1251.97     15.99 o 
  -3   1   7        0.54        8.40      2.22 o 
  -2   1   7      775.38      827.17     11.76 o 
  -1   1   7      858.33      863.19     13.23 o 
   0   1   7       33.74       28.07      3.57 o 
   1   1   7       52.42       43.11      3.93 o 
   2   1   7       30.47       26.77      3.35 o 
   3   1   7     2934.32     2886.34     29.67 o 
   4   1   7      745.33      780.49     14.63 o 
   5   1   7     7458.60     7223.15     57.16 o 
   6   1   7     1222.57     1222.32     23.16 o 
   7   1   7     3616.41     3586.74     56.25 o 
   8   1   7      992.70      929.00     43.75 o 
   9   1   7      692.48      725.20     27.01 o 
  10   1   7       60.82       59.22     12.22 o 
  11   1   7     2053.64     2130.89     53.91 o 
  12   1   7     1058.53     1148.34     41.04 o 
 -18   2   7      621.18      651.96     39.42 o 
 -17   2   7      819.21      889.49     44.75 o 
 -16   2   7      100.44      134.89     15.94 o 
 -15   2   7        9.30       13.76     11.09 o 
 -14   2   7       57.98       42.34     10.25 o 
 -13   2   7      119.58      104.57     12.96 o 
 -12   2   7      864.90      837.81     21.64 o 
 -11   2   7     1731.62     1818.51     29.12 o 
 -10   2   7        0.88        8.72      5.16 o 
  -9   2   7      909.21      868.83     14.11 o 
  -8   2   7     7802.74     7396.97     64.45 o 
  -7   2   7      420.45      479.51     12.37 o 
  -6   2   7       20.07       38.19      5.41 o 
  -5   2   7     5340.88     5820.81     41.45 o 
  -4   2   7     8855.17     8703.20     60.06 o 
  -3   2   7     2862.57     2937.30     23.84 o 
  -2   2   7      504.58      461.52      8.32 o 
  -1   2   7    10636.10    10707.10     63.85 o 
   0   2   7        0.43       10.04      2.94 o 
   1   2   7       51.91       17.43      2.74 o 
   2   2   7     9867.53     9862.61     67.02 o 
   3   2   7     6412.23     6492.92     58.31 o 
   4   2   7     1043.98     1029.18     18.22 o 
   5   2   7       24.32       18.43      3.99 o 
   6   2   7     1620.45     1553.29     27.98 o 
   7   2   7     1333.90     1245.19     31.47 o 
   8   2   7      115.35       97.46     11.02 o 
   9   2   7     2021.20     1954.49     47.88 o 
  10   2   7       50.12       61.76     12.09 o 
  11   2   7      592.42      621.31     29.43 o 
  12   2   7        0.56      -12.31     12.31 o 
  13   2   7       68.34       84.26     20.90 o 
 -18   3   7        3.98        5.07     14.46 o 
 -17   3   7      157.31      144.11     15.98 o 
 -16   3   7       87.07       77.02     11.90 o 
 -15   3   7      178.60      150.61     14.21 o 
 -14   3   7      193.39      157.90     17.30 o 
 -13   3   7     1195.69     1201.24     30.98 o 
 -12   3   7     2556.83     2592.51     51.56 o 
 -11   3   7      259.52      259.83     11.00 o 
 -10   3   7      161.73      137.13      7.72 o 
  -9   3   7     1693.84     1572.67     18.46 o 
  -8   3   7     7752.78     7831.61     52.68 o 
  -7   3   7     1715.67     1810.28     26.13 o 
  -6   3   7       21.17       16.38      3.56 o 
  -5   3   7     2869.83     2604.40     23.78 o 
  -4   3   7     4214.78     4103.15     39.52 o 
  -3   3   7      487.04      513.29      7.86 o 
  -2   3   7      696.06      721.06     16.65 o 
  -1   3   7       47.11       17.09      3.90 o 
   0   3   7     3746.95     3799.72     37.98 o 
   1   3   7      543.99      578.28     11.86 o 
   2   3   7     1085.78      976.26     15.45 o 
   3   3   7     3116.94     2856.55     31.22 o 
   4   3   7       64.93       78.23      6.85 o 
   5   3   7      112.74       91.47      8.77 o 
   6   3   7      143.05      133.01     11.00 o 
   7   3   7     1513.57     1473.88     39.23 o 
   8   3   7       44.48       43.44      9.72 o 
   9   3   7      112.15      112.90     12.14 o 
  10   3   7      329.76      303.37     18.25 o 
  11   3   7        5.61       -2.05     10.84 o 
  12   3   7        5.14       -9.95      9.95 o 
 -18   4   7        4.43       12.57     17.59 o 
 -17   4   7     1284.27     1432.86     44.21 o 
 -16   4   7      733.49      802.00     32.00 o 
 -15   4   7      482.90      469.81     23.98 o 
 -14   4   7     1350.61     1345.02     34.23 o 
 -13   4   7      674.98      719.19     24.11 o 
 -12   4   7      464.69      463.87     16.33 o 
 -11   4   7        6.25        5.32      5.46 o 
 -10   4   7      903.96      887.67     13.50 o 
  -9   4   7        0.98       10.15      2.86 o 
  -8   4   7      494.27      508.97     12.56 o 
  -7   4   7     9283.96     9185.49     63.43 o 
  -6   4   7      474.07      339.28      6.21 o 
  -5   4   7      349.56      375.52      8.33 o 
  -4   4   7      496.74      409.22      7.44 o 
  -3   4   7     7112.26     7046.82     46.64 o 
  -2   4   7     4686.89     4638.87     65.45 o 
  -1   4   7     1537.48     1592.10     31.89 o 
   0   4   7     4825.59     4808.25     45.17 o 
   1   4   7      500.16      494.28     11.96 o 
   2   4   7      858.56      775.07     13.36 o 
   3   4   7     1855.76     1790.10     22.47 o 
   4   4   7     1408.62     1419.82     27.06 o 
   5   4   7      897.11      847.84     20.57 o 
   6   4   7     2327.26     2235.67     40.76 o 
   7   4   7     1258.91     1277.10     32.10 o 
   8   4   7     1533.41     1649.32     54.54 o 
   9   4   7      716.04      749.81     29.43 o 
  10   4   7      860.78      791.99     31.00 o 
  11   4   7       28.88       27.01      9.31 o 
  12   4   7      262.07      265.75     22.17 o 
 -18   5   7       75.75       82.97     15.56 o 
 -17   5   7       22.12       44.59     13.54 o 
 -16   5   7      713.99      735.24     30.72 o 
 -15   5   7      798.16      791.75     27.10 o 
 -14   5   7     1407.59     1465.22     38.96 o 
 -13   5   7      332.24      368.91     19.59 o 
 -12   5   7     1507.94     1472.85     31.08 o 
 -11   5   7     7754.28     7662.14     77.85 o 
 -10   5   7    13359.70    12613.59    127.24 o 
  -9   5   7       73.94       73.68      4.48 o 
  -8   5   7      410.50      385.05      7.88 o 
  -7   5   7      647.08      609.07     10.03 o 
  -6   5   7    13699.77    13042.61     83.47 o 
  -5   5   7       66.47       59.58      3.83 o 
  -4   5   7      403.51      343.60      9.00 o 
  -3   5   7     3725.82     3652.20     35.11 o 
  -2   5   7      281.87      251.14      7.27 o 
  -1   5   7      459.33      425.94     11.75 o 
   0   5   7     5055.04     4788.15     60.64 o 
   1   5   7     9813.45     9520.43     62.33 o 
   2   5   7      311.15      280.57      9.89 o 
   3   5   7     1292.53     1271.34     18.60 o 
   4   5   7    10159.34     9771.43     74.39 o 
   5   5   7      873.54      886.12     24.45 o 
   6   5   7      212.83      214.65     13.35 o 
   7   5   7     1501.64     1470.69     32.11 o 
   8   5   7     1404.56     1390.32     32.96 o 
   9   5   7      978.27     1032.51     31.77 o 
  10   5   7        1.36       -8.83      8.83 o 
  11   5   7      280.58      273.34     19.82 o 
  12   5   7      726.19      728.03     29.94 o 
 -18   6   7       19.00       13.15     27.87 o 
 -17   6   7     2398.30     2465.42     66.13 o 
 -16   6   7      376.83      362.70     21.97 o 
 -15   6   7      391.26      427.59     21.89 o 
 -14   6   7      148.77      153.73     14.04 o 
 -13   6   7     2281.11     2383.92     48.80 o 
 -12   6   7     1955.77     1876.85     36.01 o 
 -11   6   7     2951.56     2935.56     44.11 o 
 -10   6   7      734.83      766.31     19.35 o 
  -9   6   7     1025.07     1017.17     15.91 o 
  -8   6   7      157.66      176.56      7.88 o 
  -7   6   7     2222.45     2002.60     24.53 o 
  -6   6   7     1203.05     1147.55     15.55 o 
  -5   6   7      123.34      171.35      6.33 o 
  -4   6   7     1521.62     1395.76     20.66 o 
  -3   6   7      427.52      423.12     21.87 o 
  -2   6   7      622.42      628.16     16.08 o 
  -1   6   7      189.47      212.69      5.85 o 
   0   6   7       18.26        8.35      4.49 o 
   1   6   7     1989.26     1990.16     22.63 o 
   2   6   7      412.71      353.08     10.62 o 
   3   6   7     1057.29      995.36     20.55 o 
   4   6   7       30.97       35.67      4.49 o 
   5   6   7     2322.57     2132.53     38.96 o 
   6   6   7       58.97       57.07      9.04 o 
   7   6   7       23.85        9.61      8.04 o 
   8   6   7       16.35        4.47      7.85 o 
   9   6   7     2298.03     2268.06     44.24 o 
  10   6   7        8.88        8.61      8.76 o 
  11   6   7      339.35      344.36     20.60 o 
  12   6   7      466.59      535.13     25.93 o 
 -17   7   7      116.87      113.61     21.93 o 
 -16   7   7      603.55      583.41     31.64 o 
 -15   7   7        8.98        1.23      9.01 o 
 -14   7   7     1143.11     1190.37     35.54 o 
 -13   7   7      654.82      711.48     26.94 o 
 -12   7   7     1876.75     1892.27     37.37 o 
 -11   7   7      534.18      563.86     19.06 o 
 -10   7   7      409.65      380.25     13.87 o 
  -9   7   7     1546.47     1527.41     32.13 o 
  -8   7   7      727.93      647.27     14.97 o 
  -7   7   7     1072.78     1044.62     17.56 o 
  -6   7   7     3506.08     3358.71     33.76 o 
  -5   7   7    11388.77    11117.94     82.66 o 
  -4   7   7     2616.20     2343.46     35.51 o 
  -3   7   7      574.69      574.37     13.60 o 
  -2   7   7    12759.22    12512.02    100.12 o 
  -1   7   7     7930.76     7841.69     52.04 o 
   0   7   7     2494.58     2356.85     26.93 o 
   1   7   7     1570.22     1598.02     20.48 o 
   2   7   7     2354.99     2296.42     29.12 o 
   3   7   7      886.47      898.01     18.34 o 
   4   7   7      865.42      800.42     22.84 o 
   5   7   7     2386.55     2240.74     40.47 o 
   6   7   7       16.86       14.60      7.60 o 
   7   7   7        3.57       10.52      8.18 o 
   8   7   7      429.22      401.13     19.58 o 
   9   7   7      804.38      785.55     26.45 o 
  10   7   7       14.36        9.69     10.37 o 
  11   7   7      135.85      164.63     16.67 o 
  12   7   7        0.47      -12.78     12.78 o 
 -17   8   7       27.88       15.24     14.25 o 
 -16   8   7       61.48       52.88     15.29 o 
 -15   8   7     1240.30     1300.07     44.81 o 
 -14   8   7       17.81       28.89     10.02 o 
 -13   8   7      539.66      579.80     24.51 o 
 -12   8   7        4.76       -0.66      6.65 o 
 -11   8   7     2359.36     2287.58     45.26 o 
 -10   8   7     2412.67     2196.76     36.19 o 
  -9   8   7      631.53      579.48     17.69 o 
  -8   8   7     1301.61     1165.73     21.64 o 
  -7   8   7       90.00       80.51      6.94 o 
  -6   8   7      262.45      277.43     10.71 o 
  -5   8   7      118.66      124.21      9.64 o 
  -4   8   7      320.14      302.91     12.16 o 
  -3   8   7      901.15      848.07     19.98 o 
  -2   8   7      239.36      248.53      9.06 o 
  -1   8   7     1025.69     1030.19     14.28 o 
   0   8   7      304.94      330.04     10.58 o 
   1   8   7     4387.56     4248.02     43.76 o 
   2   8   7      947.86      952.89     21.52 o 
   3   8   7      224.00      221.82      8.60 o 
   4   8   7       79.83       52.70      7.28 o 
   5   8   7       97.63      124.84     11.13 o 
   6   8   7     2230.57     2071.98     40.94 o 
   7   8   7        1.12       -7.03      8.45 o 
   8   8   7     1539.46     1444.66     36.91 o 
   9   8   7      388.73      392.65     21.14 o 
  10   8   7       76.84       42.18      9.78 o 
  11   8   7     1220.16     1264.04     46.31 o 
 -17   9   7        0.33       24.28     32.67 o 
 -16   9   7       46.50       62.77     20.24 o 
 -15   9   7     1113.35     1158.26     66.28 o 
 -14   9   7      791.65      825.03     35.99 o 
 -13   9   7      217.08      209.27     20.84 o 
 -12   9   7        5.18        0.90      8.12 o 
 -11   9   7     1272.54     1350.14     35.23 o 
 -10   9   7      697.47      751.15     23.18 o 
  -9   9   7     1131.59     1051.97     26.33 o 
  -8   9   7        8.68        6.53      5.92 o 
  -7   9   7     1352.46     1317.91     26.04 o 
  -6   9   7       42.27       39.70      5.53 o 
  -5   9   7      716.76      750.93     24.02 o 
  -4   9   7      370.70      404.35     15.58 o 
  -3   9   7       50.36       40.48      5.86 o 
  -2   9   7     2370.72     2314.70     32.57 o 
  -1   9   7     1512.26     1443.56     21.41 o 
   0   9   7      851.35      766.03     16.30 o 
   1   9   7     3270.70     3190.47     45.08 o 
   2   9   7      819.90      832.48     27.82 o 
   3   9   7       94.56      100.83     10.12 o 
   4   9   7       26.65       21.52      6.16 o 
   5   9   7      896.74      943.82     38.29 o 
   6   9   7      416.65      376.65     20.25 o 
   7   9   7      408.70      396.96     22.08 o 
   8   9   7      389.82      373.36     22.17 o 
   9   9   7      190.98      206.22     19.34 o 
  10   9   7      440.32      430.62     25.27 o 
  11   9   7      140.54      135.94     15.32 o 
 -17  10   7        0.14        7.75     18.86 o 
 -16  10   7      621.38      636.89     41.52 o 
 -15  10   7      610.15      549.48     37.66 o 
 -14  10   7     1453.07     1627.62     50.59 o 
 -13  10   7      120.99       99.64     15.36 o 
 -12  10   7      621.78      586.66     24.98 o 
 -11  10   7      569.35      585.87     24.11 o 
 -10  10   7     2204.17     2146.74     40.45 o 
  -9  10   7      561.40      556.10     19.64 o 
  -8  10   7      375.79      394.32     16.06 o 
  -7  10   7      251.39      255.54     12.22 o 
  -6  10   7      188.54      225.40     10.58 o 
  -5  10   7      247.38      269.17     17.09 o 
  -4  10   7     2140.49     2049.94     37.77 o 
  -3  10   7     1479.48     1405.83     29.53 o 
  -2  10   7      261.89      277.86     12.92 o 
  -1  10   7      136.51      105.18      4.55 o 
   0  10   7        0.45        5.02      2.54 o 
   1  10   7     2209.95     2319.95     69.66 o 
   2  10   7        4.34       -4.53     10.20 o 
   3  10   7     2262.79     2290.10     44.10 o 
   4  10   7       42.01       22.63      7.28 o 
   5  10   7        7.22       15.63     10.37 o 
   6  10   7       54.62       52.89     10.16 o 
   7  10   7     1912.30     1955.71     47.77 o 
   8  10   7      388.67      421.74     23.24 o 
   9  10   7       33.84       49.90     11.93 o 
  10  10   7      570.36      579.83     29.66 o 
  11  10   7       34.47       31.45     21.12 o 
 -16  11   7      167.14      136.38     23.08 o 
 -15  11   7       68.26       68.52     25.88 o 
 -14  11   7      819.63      884.31     38.06 o 
 -13  11   7      255.41      272.54     22.01 o 
 -12  11   7     1642.37     1741.24     43.41 o 
 -11  11   7       62.81       81.29     11.17 o 
 -10  11   7     1661.06     1606.48     35.24 o 
  -9  11   7       48.16       51.52      9.58 o 
  -8  11   7     2395.28     2356.94     38.27 o 
  -7  11   7        2.23        5.20      6.06 o 
  -6  11   7       18.82       19.66      5.47 o 
  -5  11   7      627.67      591.37     22.54 o 
  -4  11   7     1952.48     1789.97     42.38 o 
  -3  11   7     3669.08     3753.69     88.02 o 
  -2  11   7     1407.69     1459.33     40.02 o 
  -1  11   7     2505.76     2512.65     55.06 o 
   0  11   7     1029.32      922.74     32.32 o 
   1  11   7     2359.47     2202.30     46.72 o 
   2  11   7      162.33      160.32     17.46 o 
   3  11   7     1160.18     1111.13     30.99 o 
   4  11   7      136.24      128.10     11.72 o 
   5  11   7     2963.61     2870.88     64.44 o 
   6  11   7     2077.13     2118.99     56.13 o 
   7  11   7       54.48       83.44     14.59 o 
   8  11   7       26.06       43.54     12.29 o 
   9  11   7       73.09       71.71     12.43 o 
  10  11   7      294.50      286.66     26.09 o 
 -16  12   7       41.12       64.90     30.70 o 
 -15  12   7      235.01      226.26     26.82 o 
 -14  12   7       11.21      -17.17     17.17 o 
 -13  12   7      625.97      590.89     31.11 o 
 -12  12   7       41.55       29.68      9.50 o 
 -11  12   7      110.52       91.55     10.04 o 
 -10  12   7     1080.11     1005.58     48.05 o 
  -9  12   7       20.91       17.86      7.21 o 
  -8  12   7     1132.24     1129.37     27.96 o 
  -7  12   7       75.41       94.50      8.24 o 
  -6  12   7        6.24       12.03      5.57 o 
  -5  12   7      313.01      293.19     16.80 o 
  -4  12   7      467.34      464.96     32.90 o 
  -3  12   7       72.91       78.81     12.09 o 
  -2  12   7      417.22      437.19     23.19 o 
  -1  12   7      282.34      267.26     36.15 o 
   0  12   7      519.56      556.98     26.41 o 
   1  12   7      314.36      311.79     20.22 o 
   2  12   7      106.47       53.50     12.68 o 
   3  12   7      157.83      133.86     18.08 o 
   4  12   7      650.66      643.73     30.54 o 
   5  12   7      464.51      447.34     27.01 o 
   6  12   7      489.14      486.80     28.42 o 
   7  12   7        0.74       21.90     13.68 o 
   8  12   7        2.64       16.95     11.44 o 
   9  12   7       56.90       60.54     12.56 o 
  10  12   7      162.57      166.34     44.38 o 
 -15  13   7        5.54       16.89     14.83 o 
 -14  13   7       59.31       20.92     15.71 o 
 -13  13   7      148.45      140.71     17.48 o 
 -12  13   7     1348.19     1315.21     39.32 o 
 -11  13   7       15.35       10.79      7.97 o 
 -10  13   7       78.85       66.49      8.63 o 
  -9  13   7      169.92      178.41     14.90 o 
  -8  13   7     1892.92     1888.38     43.72 o 
  -7  13   7     1220.22     1224.17     50.97 o 
  -6  13   7     1378.74     1253.87     46.80 o 
  -5  13   7      732.58      660.91     26.13 o 
  -4  13   7      139.85      171.32     16.43 o 
  -3  13   7        2.59        1.34      9.15 o 
  -2  13   7       11.98       15.05     15.25 o 
  -1  13   7     3491.26     3409.90     70.18 o 
   0  13   7     1133.05     1228.54     40.90 o 
   1  13   7      537.72      520.87     27.96 o 
   2  13   7      291.70      276.13     23.08 o 
   3  13   7     2157.71     2124.05     63.37 o 
   4  13   7      974.77      949.20     53.90 o 
   5  13   7      524.03      459.80     27.40 o 
   6  13   7       20.81       13.96     12.38 o 
   7  13   7       25.81       19.52     13.86 o 
   8  13   7        9.60       25.11     14.48 o 
   9  13   7      147.14      126.89     16.07 o 
 -15  14   7      777.19      838.57     58.97 o 
 -14  14   7      257.07      259.48     28.59 o 
 -13  14   7      152.66      106.21     18.67 o 
 -12  14   7     1151.45     1214.61     38.61 o 
 -11  14   7      102.70       76.03     14.79 o 
 -10  14   7      239.39      235.65     16.87 o 
  -9  14   7       55.96       49.65     11.01 o 
  -8  14   7      276.57      326.30     19.68 o 
  -7  14   7     1919.38     1947.23     43.69 o 
  -6  14   7      567.63      571.38     25.33 o 
  -5  14   7        1.80       -9.92      9.92 o 
  -4  14   7     5207.83     5326.13     94.37 o 
  -3  14   7     4501.08     4567.97     85.92 o 
  -2  14   7       94.56       99.96     13.88 o 
  -1  14   7      261.71      258.27     24.28 o 
   0  14   7     2244.51     2392.61     60.24 o 
   1  14   7      607.41      604.82     26.96 o 
   2  14   7      277.54      254.16     23.40 o 
   3  14   7     2854.17     2913.16     76.75 o 
   4  14   7       34.97       41.38     13.69 o 
   5  14   7       14.68        0.05     11.87 o 
   6  14   7      214.64      194.40     19.83 o 
   7  14   7     1322.16     1368.30     49.09 o 
   8  14   7      508.84      534.41     34.64 o 
   9  14   7       87.62       73.84     21.17 o 
 -14  15   7      208.74      222.68     32.17 o 
 -13  15   7      771.33      733.97     42.86 o 
 -12  15   7       48.91       21.34     10.33 o 
 -11  15   7     1327.09     1286.84     39.94 o 
 -10  15   7      298.33      265.35     18.54 o 
  -9  15   7      181.67      156.88     14.79 o 
  -8  15   7      925.70      963.13     36.70 o 
  -7  15   7       15.11        8.32     10.85 o 
  -6  15   7      658.71      649.40     28.15 o 
  -5  15   7      583.89      554.76     26.03 o 
  -4  15   7       20.24        8.60     10.62 o 
  -3  15   7       18.08       37.46     14.68 o 
  -2  15   7       62.64       42.16     11.24 o 
  -1  15   7      369.75      334.41     29.68 o 
   0  15   7      123.31      117.79     16.27 o 
   1  15   7       48.04       29.98     13.97 o 
   2  15   7      240.76      254.01     19.80 o 
   3  15   7      323.42      317.98     27.08 o 
   4  15   7      822.67      815.42     40.71 o 
   5  15   7      331.96      290.94     23.77 o 
   6  15   7      140.22      116.42     16.23 o 
   7  15   7      189.56      159.30     20.74 o 
   8  15   7      984.34     1046.84     51.53 o 
 -13  16   7      365.42      388.23     33.28 o 
 -12  16   7      696.26      658.85     34.55 o 
 -11  16   7      404.76      418.79     23.79 o 
 -10  16   7       96.83      104.59     14.76 o 
  -9  16   7     2663.06     2801.43     59.58 o 
  -8  16   7     3275.23     3396.91     87.95 o 
  -7  16   7      583.73      610.71     30.29 o 
  -6  16   7       12.16        1.57      9.69 o 
  -5  16   7      199.31      177.90     19.55 o 
  -4  16   7       16.64       -6.45     12.47 o 
  -3  16   7      571.61      579.71     31.74 o 
  -2  16   7     1369.14     1343.68     47.67 o 
  -1  16   7      465.91      473.64     28.65 o 
   0  16   7       66.61       45.60     13.91 o 
   1  16   7     2529.20     2553.42     69.36 o 
   2  16   7     3378.60     3345.23     91.76 o 
   3  16   7     1294.34     1338.99     54.46 o 
   4  16   7        2.21       -3.82     21.21 o 
   5  16   7      672.28      628.27     33.82 o 
   6  16   7     1070.71     1048.62     44.98 o 
   7  16   7      172.18      164.33     19.83 o 
 -12  17   7      115.47      129.29     22.32 o 
 -11  17   7      178.97      150.36     18.12 o 
 -10  17   7       39.62       19.65     13.17 o 
  -9  17   7     1396.66     1515.01     44.68 o 
  -8  17   7      806.34      807.91     36.22 o 
  -7  17   7      170.80      153.88     18.65 o 
  -6  17   7      129.07      145.17     16.20 o 
  -5  17   7     1658.37     1801.03     90.37 o 
  -4  17   7     1839.84     1922.32     59.32 o 
  -3  17   7      210.22      168.82     23.03 o 
  -2  17   7     1433.68     1576.38     53.45 o 
  -1  17   7      174.30      179.03     19.52 o 
   0  17   7     1015.71     1020.54     43.29 o 
   1  17   7      128.06      173.05     17.62 o 
   2  17   7      640.04      622.41     38.11 o 
   3  17   7      507.01      498.26     34.65 o 
   4  17   7      289.16      285.81     24.62 o 
   5  17   7      403.13      360.47     26.77 o 
   6  17   7      178.28      144.25     18.02 o 
 -11  18   7      287.07      281.02     24.30 o 
 -10  18   7      688.75      686.67     34.87 o 
  -9  18   7      322.07      363.11     23.77 o 
  -8  18   7       20.37        4.63     11.67 o 
  -7  18   7      400.72      383.84     25.91 o 
  -6  18   7     1413.78     1450.98     57.78 o 
  -5  18   7        0.64       -5.61     13.14 o 
  -4  18   7      455.47      436.77     29.75 o 
  -3  18   7     1277.12     1358.00     53.82 o 
  -2  18   7        6.15       -0.74     12.27 o 
  -1  18   7      422.98      383.90     27.81 o 
   0  18   7       29.68        2.87     17.19 o 
   1  18   7      766.05      877.95     45.48 o 
   2  18   7      171.25      195.01     24.05 o 
   3  18   7        0.62       -4.63     14.33 o 
   4  18   7      302.49      268.89     24.68 o 
   5  18   7        1.77      -18.77     18.77 o 
 -10  19   7     1627.31     1696.59     63.05 o 
  -9  19   7      334.43      322.91     32.34 o 
  -8  19   7      383.46      387.40     27.49 o 
  -7  19   7      583.08      585.43     33.09 o 
  -6  19   7     1238.39     1322.59     45.79 o 
  -5  19   7        8.56       17.00     14.29 o 
  -4  19   7      109.02       93.03     22.65 o 
  -3  19   7       31.86       -0.37     18.01 o 
  -2  19   7       53.97       20.47     24.91 o 
  -1  19   7       66.56       24.01     13.68 o 
   0  19   7     1104.52     1228.44     92.13 o 
   1  19   7      908.92     1052.80     51.29 o 
   2  19   7       11.58       -4.60     24.74 o 
   3  19   7        7.56      -17.41     21.09 o 
   4  19   7      595.56      657.08     42.19 o 
  -8  20   7      110.60       91.12     44.11 o 
  -7  20   7     1019.50     1036.60     43.70 o 
  -6  20   7        0.85       35.45     15.72 o 
  -5  20   7      559.76      603.96     37.71 o 
  -4  20   7       63.77       89.61     18.04 o 
  -3  20   7        6.61       -3.33     13.43 o 
  -2  20   7      113.36      141.57     26.16 o 
  -1  20   7       88.43       84.74     20.61 o 
   0  20   7       10.19       -4.88     38.69 o 
   1  20   7      463.94      445.87     34.71 o 
   2  20   7      455.47      498.61     36.86 o 
  -6  21   7      501.20      654.91     67.07 o 
  -5  21   7      665.92      700.19    112.43 o 
  -4  21   7       61.61       32.95     27.46 o 
  -3  21   7      143.94      134.34     26.01 o 
  -2  21   7      816.98      834.76     56.63 o 
  -1  21   7      825.47      815.26     77.87 o 
   0  21   7        9.09      -13.30     19.52 o 
 -18   0   8      142.85      135.14     27.93 o 
 -17   0   8      531.67      598.29     54.78 o 
 -16   0   8       17.77        7.91     13.88 o 
 -15   0   8     1854.60     1710.42     60.24 o 
 -14   0   8      189.97      174.24     19.72 o 
 -13   0   8     1433.07     1377.80     50.50 o 
 -12   0   8     4461.74     4460.60     91.27 o 
 -11   0   8      207.97      195.79     18.14 o 
 -10   0   8     3625.99     3722.15     66.17 o 
  -9   0   8     7641.00     7630.18    119.51 o 
  -8   0   8       18.80       32.64     10.69 o 
  -7   0   8     1869.50     1788.59     46.57 o 
  -6   0   8      212.71      218.47     10.66 o 
  -5   0   8    15029.82    14833.86    190.70 o 
  -4   0   8    19017.42    19172.95    182.54 o 
  -3   0   8     2894.18     2959.73     43.07 o 
  -2   0   8     4326.47     4464.78     49.19 o 
  -1   0   8     1575.82     1468.32     22.03 o 
   0   0   8    19918.98    19183.13    164.18 o 
   1   0   8     8004.99     7829.87     72.54 o 
   2   0   8      884.88      873.53     20.14 o 
   3   0   8     2071.06     2033.70     39.87 o 
   4   0   8     1066.13      987.22     27.66 o 
   5   0   8    10465.60    10285.56    131.82 o 
   6   0   8      531.35      475.21     28.32 o 
   7   0   8     4521.80     4369.07     92.18 o 
   8   0   8      632.61      563.49     52.88 o 
   9   0   8      160.36      159.98     19.55 o 
  10   0   8     1607.13     1603.56     82.41 o 
  11   0   8       92.49      151.80     30.49 o 
  12   0   8      299.47      285.22     80.78 o 
 -18   1   8      251.33      311.25     23.04 o 
 -17   1   8       46.55       42.43     12.15 o 
 -16   1   8     1504.31     1556.75     37.64 o 
 -15   1   8     1706.85     1750.59     63.91 o 
 -14   1   8      526.99      462.41     21.41 o 
 -13   1   8      407.19      371.77     18.80 o 
 -12   1   8     2086.07     2171.47     39.79 o 
 -11   1   8       98.66       70.37      8.42 o 
 -10   1   8      272.87      258.57     12.42 o 
  -9   1   8     4236.62     4231.84     49.16 o 
  -8   1   8     2171.34     2181.16     32.95 o 
  -7   1   8      352.07      345.97     11.72 o 
  -6   1   8     4412.44     4409.00     42.11 o 
  -5   1   8     4812.20     4596.39     50.89 o 
  -4   1   8     3935.54     4007.27     34.18 o 
  -3   1   8     1343.77     1255.51     17.63 o 
  -2   1   8      501.17      468.45      8.67 o 
  -1   1   8     1986.84     1934.22     23.22 o 
   0   1   8       51.62       53.66      5.14 o 
   1   1   8      799.06      793.89     13.18 o 
   2   1   8       38.43       32.43      3.93 o 
   3   1   8      337.19      293.47      9.12 o 
   4   1   8        4.61        0.61      4.48 o 
   5   1   8      224.56      210.74     10.71 o 
   6   1   8      215.91      210.36     11.01 o 
   7   1   8     1832.67     1900.27     38.02 o 
   8   1   8      279.34      243.54     14.48 o 
   9   1   8       91.87      100.81     11.07 o 
  10   1   8      585.06      635.35     26.65 o 
  11   1   8      993.87      991.51     37.99 o 
  12   1   8      101.76      110.37     20.87 o 
 -18   2   8      407.88      510.99     32.00 o 
 -17   2   8      831.87      873.50     31.79 o 
 -16   2   8      104.00       67.90     10.88 o 
 -15   2   8       52.64       54.05      9.62 o 
 -14   2   8     1184.58     1130.73     32.47 o 
 -13   2   8      756.78      805.12     26.91 o 
 -12   2   8        0.82       -0.39      8.00 o 
 -11   2   8     1409.89     1448.21     36.68 o 
 -10   2   8     1712.69     1666.03     33.70 o 
  -9   2   8      733.70      745.39     18.01 o 
  -8   2   8      490.73      455.71     12.36 o 
  -7   2   8     2441.74     2674.25     36.57 o 
  -6   2   8     6242.10     6357.51     64.98 o 
  -5   2   8     2367.29     2295.68     22.70 o 
  -4   2   8     3565.29     3477.54     31.36 o 
  -3   2   8       77.62       98.76      5.03 o 
  -2   2   8     4098.49     4205.39     31.32 o 
  -1   2   8     2347.93     2386.25     25.03 o 
   0   2   8      987.19     1015.02     15.88 o 
   1   2   8      562.59      592.25      9.92 o 
   2   2   8      995.10      980.53     15.95 o 
   3   2   8      322.04      321.87     10.44 o 
   4   2   8     1194.89     1249.57     23.60 o 
   5   2   8       68.52       54.60      6.39 o 
   6   2   8     4265.10     4315.28     60.96 o 
   7   2   8     2636.17     2570.84     73.37 o 
   8   2   8     1183.78     1167.76     32.57 o 
   9   2   8      826.48      846.77     29.01 o 
  10   2   8      942.94      996.36     32.93 o 
  11   2   8       17.65       11.68     12.35 o 
  12   2   8      176.71      199.70     25.64 o 
 -18   3   8        1.22        9.47     12.51 o 
 -17   3   8     1216.21     1379.13     44.29 o 
 -16   3   8       51.39       42.61      9.81 o 
 -15   3   8      188.73      167.20     13.88 o 
 -14   3   8      115.99      128.11     11.15 o 
 -13   3   8      357.01      328.45     15.90 o 
 -12   3   8     1137.25     1173.62     28.14 o 
 -11   3   8     2415.22     2456.88     36.08 o 
 -10   3   8        2.95        7.08      2.68 o 
  -9   3   8     4827.97     4862.71     68.50 o 
  -8   3   8     2625.53     2629.82     32.79 o 
  -7   3   8     6390.04     6315.38     46.43 o 
  -6   3   8        3.88       16.91      3.90 o 
  -5   3   8     9249.50     9436.53     67.61 o 
  -4   3   8      971.47      942.31      9.59 o 
  -3   3   8     1593.37     1660.64     17.52 o 
  -2   3   8    13390.32    13391.84    153.05 o 
  -1   3   8       94.30      118.30      6.90 o 
   0   3   8       23.95       51.17      5.94 o 
   1   3   8        2.33        5.93      5.40 o 
   2   3   8     7791.22     7490.53     89.40 o 
   3   3   8     4724.33     4645.52     53.34 o 
   4   3   8      414.21      385.15     27.17 o 
   5   3   8       74.58       61.62      8.50 o 
   6   3   8      151.25      164.06     13.13 o 
   7   3   8       83.82       95.67     10.58 o 
   8   3   8       47.24       34.08     11.78 o 
   9   3   8       65.09       85.48     12.35 o 
  10   3   8      199.27      208.98     17.98 o 
  11   3   8       52.83       15.56     11.20 o 
  12   3   8     1266.30     1279.27     79.71 o 
 -18   4   8     1766.92     1890.12     71.43 o 
 -17   4   8      154.16      164.19     17.26 o 
 -16   4   8      675.19      634.81     40.88 o 
 -15   4   8       41.47       27.24      8.17 o 
 -14   4   8      383.59      423.16     18.32 o 
 -13   4   8      300.99      288.35     15.14 o 
 -12   4   8        2.33        3.39      7.14 o 
 -11   4   8      206.08      218.84     10.17 o 
 -10   4   8       17.38       18.13      3.69 o 
  -9   4   8      751.50      671.28     10.82 o 
  -8   4   8      521.41      440.17      8.62 o 
  -7   4   8    11569.70    11211.54     76.31 o 
  -6   4   8      387.27      412.17     10.67 o 
  -5   4   8      270.59      230.23      9.92 o 
  -4   4   8       93.02       73.74      3.86 o 
  -3   4   8     2408.66     2152.19     23.32 o 
  -2   4   8      306.30      292.59     10.21 o 
  -1   4   8       24.30       25.23      4.37 o 
   0   4   8     2739.06     2857.99     37.93 o 
   1   4   8       11.10       41.61      6.54 o 
   2   4   8     2856.85     2825.46     47.83 o 
   3   4   8       30.95       45.22      5.37 o 
   4   4   8       98.42       95.82      9.42 o 
   5   4   8      569.16      516.64     19.33 o 
   6   4   8     1337.54     1235.78     31.14 o 
   7   4   8       67.31       73.64      9.72 o 
   8   4   8      551.94      567.31     27.80 o 
   9   4   8        1.34       -1.07      8.67 o 
  10   4   8      592.46      563.73     25.32 o 
  11   4   8        7.80      -10.69     10.69 o 
 -18   5   8        3.30      -21.16     21.16 o 
 -17   5   8       58.14       37.34     13.10 o 
 -16   5   8      183.69      171.69     16.19 o 
 -15   5   8        0.44       -8.62      8.62 o 
 -14   5   8      202.91      216.97     14.09 o 
 -13   5   8     2490.51     2521.58     43.43 o 
 -12   5   8      582.09      579.87     19.90 o 
 -11   5   8      152.17      159.60      9.30 o 
 -10   5   8       58.54       69.47      6.77 o 
  -9   5   8      844.14      840.80     12.76 o 
  -8   5   8     1201.09     1207.32     15.12 o 
  -7   5   8      248.66      226.40     11.99 o 
  -6   5   8      849.00      753.35     11.99 o 
  -5   5   8       48.63       80.72      4.69 o 
  -4   5   8      234.41      236.84      7.05 o 
  -3   5   8     5966.39     5897.63    125.57 o 
  -2   5   8     1356.10     1275.34     23.80 o 
  -1   5   8       70.97       84.91      7.11 o 
   0   5   8       84.06       81.84      4.98 o 
   1   5   8      702.49      691.20     14.13 o 
   2   5   8      172.43      222.68      8.87 o 
   3   5   8       19.94       25.56      5.30 o 
   4   5   8     1886.52     1695.76     31.12 o 
   5   5   8      522.35      496.36     17.43 o 
   6   5   8        0.24       -6.81      6.81 o 
   7   5   8      249.46      247.79     14.82 o 
   8   5   8      432.88      432.95     19.15 o 
   9   5   8      333.68      325.97     21.08 o 
  10   5   8      211.58      176.94     15.56 o 
  11   5   8       25.32       27.88     10.06 o 
 -18   6   8      285.31      299.64     35.21 o 
 -17   6   8      409.15      434.20     29.72 o 
 -16   6   8      955.17      955.73     41.10 o 
 -15   6   8     1035.64     1070.05     32.09 o 
 -14   6   8      118.36      106.66     17.24 o 
 -13   6   8       16.97        6.81      7.43 o 
 -12   6   8     1235.85     1299.58     31.50 o 
 -11   6   8     1561.53     1620.60     29.30 o 
 -10   6   8      463.69      474.48     14.92 o 
  -9   6   8      370.02      336.07     10.39 o 
  -8   6   8     1437.11     1421.34     19.19 o 
  -7   6   8      927.47      858.67     15.08 o 
  -6   6   8     1135.37     1251.11     17.90 o 
  -5   6   8     1210.89     1242.87     16.99 o 
  -4   6   8     2619.33     2557.84     32.73 o 
  -3   6   8      768.74      629.80     16.23 o 
  -2   6   8      224.88      303.94     11.05 o 
  -1   6   8     4179.02     4119.19     50.62 o 
   0   6   8        6.85        9.48      2.56 o 
   1   6   8      928.60      946.13     17.65 o 
   2   6   8       54.95       45.54      5.65 o 
   3   6   8      586.00      519.57     20.09 o 
   4   6   8      442.81      411.13     15.68 o 
   5   6   8       61.51       71.75      8.97 o 
   6   6   8       29.74       10.12      6.68 o 
   7   6   8       18.12       18.32      7.22 o 
   8   6   8      418.51      433.93     19.45 o 
   9   6   8      112.89      100.25     10.83 o 
  10   6   8      338.86      328.86     19.99 o 
  11   6   8      111.02       86.88     11.70 o 
 -17   7   8      624.72      708.11     37.44 o 
 -16   7   8        5.37       -1.94     12.61 o 
 -15   7   8       46.93       37.37     12.30 o 
 -14   7   8       29.15       39.17     12.32 o 
 -13   7   8      413.61      491.89     20.86 o 
 -12   7   8      742.61      664.84     22.58 o 
 -11   7   8      454.27      436.10     15.49 o 
 -10   7   8      886.93      849.25     23.58 o 
  -9   7   8      512.24      495.41     15.89 o 
  -8   7   8        1.15       -2.94      2.94 o 
  -7   7   8     2761.36     2602.00     34.83 o 
  -6   7   8        0.93        2.03      4.06 o 
  -5   7   8     1529.69     1471.86     24.99 o 
  -4   7   8     1286.93     1292.98     23.15 o 
  -3   7   8      311.12      271.71     11.23 o 
  -2   7   8     3434.32     3263.27     42.17 o 
  -1   7   8      134.57      132.38      7.07 o 
   0   7   8        0.18        6.99      2.57 o 
   1   7   8      375.04      375.80     11.34 o 
   2   7   8     1855.35     1810.74     30.74 o 
   3   7   8      764.46      757.09     21.69 o 
   4   7   8      146.66      123.87     10.68 o 
   5   7   8      863.40      862.78     25.49 o 
   6   7   8      136.67      133.56     12.30 o 
   7   7   8       54.58       57.10      9.61 o 
   8   7   8        8.49        9.05      8.96 o 
   9   7   8       98.36       79.50     10.36 o 
  10   7   8       21.83        6.89     10.53 o 
  11   7   8       33.23        7.24     10.62 o 
 -17   8   8      151.11      145.64     19.08 o 
 -16   8   8        7.68      -15.55     15.55 o 
 -15   8   8      945.46      962.59     39.28 o 
 -14   8   8     1281.53     1286.67     44.52 o 
 -13   8   8      992.06      997.18     34.20 o 
 -12   8   8      329.94      345.18     19.85 o 
 -11   8   8       13.10        1.80      6.53 o 
 -10   8   8     4764.69     4778.69     56.41 o 
  -9   8   8      329.45      327.84     13.53 o 
  -8   8   8       42.96       17.81      7.32 o 
  -7   8   8      654.84      662.34     17.91 o 
  -6   8   8     2580.74     2523.98     37.36 o 
  -5   8   8      773.68      760.19     19.30 o 
  -4   8   8      734.33      681.54     17.26 o 
  -3   8   8      162.78      156.91      6.82 o 
  -2   8   8      453.83      476.01     14.86 o 
  -1   8   8      191.63      163.65      6.21 o 
   0   8   8      309.15      323.46     12.93 o 
   1   8   8      948.07      856.79     23.90 o 
   2   8   8      212.75      236.83     10.96 o 
   3   8   8       13.65       -0.67      5.01 o 
   4   8   8      335.88      329.76     16.31 o 
   5   8   8      228.23      219.24     13.86 o 
   6   8   8        1.43       -5.58      8.40 o 
   7   8   8        3.15       -3.05      8.54 o 
   8   8   8      244.09      223.94     16.18 o 
   9   8   8      343.55      366.43     19.12 o 
  10   8   8      485.61      482.39     22.44 o 
  11   8   8      245.60      227.33     26.06 o 
 -17   9   8      280.82      235.56     49.57 o 
 -16   9   8        6.40       -8.93     18.28 o 
 -15   9   8     1820.24     1723.27     53.53 o 
 -14   9   8     1302.05     1334.50     53.34 o 
 -13   9   8     6161.20     5998.07     89.07 o 
 -12   9   8      689.61      607.35     26.10 o 
 -11   9   8     1568.46     1434.60     33.32 o 
 -10   9   8      298.22      296.68     15.34 o 
  -9   9   8     4439.36     4198.89     56.41 o 
  -8   9   8       50.41       49.86      7.41 o 
  -7   9   8      579.24      567.99     16.37 o 
  -6   9   8     2646.00     2621.08     39.26 o 
  -5   9   8      636.69      586.30     17.87 o 
  -4   9   8     1278.74     1350.12     31.69 o 
  -3   9   8     9615.88     9354.89    152.03 o 
  -2   9   8     1371.91     1294.47     21.21 o 
  -1   9   8      125.96      103.28      6.83 o 
   0   9   8     1340.45     1312.59     29.34 o 
   1   9   8     2160.83     2019.08     38.38 o 
   2   9   8      318.47      336.87     14.84 o 
   3   9   8        4.61        2.67      6.54 o 
   4   9   8     8155.15     7896.13    246.39 o 
   5   9   8      629.85      608.90     25.33 o 
   6   9   8      736.95      676.37     27.42 o 
   7   9   8      503.74      510.11     25.08 o 
   8   9   8     1696.19     1768.41     47.68 o 
   9   9   8      473.93      466.71     25.74 o 
  10   9   8      200.49      182.16     17.03 o 
 -16  10   8       64.62       43.38     16.42 o 
 -15  10   8      175.06      188.83     24.48 o 
 -14  10   8     1526.76     1551.36     44.75 o 
 -13  10   8       91.78       91.22     13.56 o 
 -12  10   8      280.68      300.49     21.53 o 
 -11  10   8      796.40      752.51     28.03 o 
 -10  10   8       12.50       14.83      7.10 o 
  -9  10   8      893.21      786.25     23.57 o 
  -8  10   8      349.00      331.56     14.10 o 
  -7  10   8      557.84      551.61     16.78 o 
  -6  10   8      671.37      576.80     22.33 o 
  -5  10   8      480.51      459.96     19.72 o 
  -4  10   8      787.82      691.56     26.22 o 
  -3  10   8     1708.93     1698.79     41.46 o 
  -2  10   8      790.31      829.05     19.70 o 
  -1  10   8      124.07      114.55      8.82 o 
   0  10   8      724.93      704.57     26.79 o 
   1  10   8      943.66      984.13     26.95 o 
   2  10   8      100.90       59.27      8.17 o 
   3  10   8      111.88      115.94      9.59 o 
   4  10   8       73.71      102.64     12.63 o 
   5  10   8      203.65      209.46     16.14 o 
   6  10   8      162.91      165.45     15.80 o 
   7  10   8      677.23      663.54     29.07 o 
   8  10   8       80.44      102.23     14.42 o 
   9  10   8        9.87       -2.74     10.45 o 
  10  10   8      162.53      175.43     22.16 o 
 -16  11   8      465.09      448.84     44.47 o 
 -15  11   8       57.70       69.35     16.11 o 
 -14  11   8        1.39       -7.99     15.82 o 
 -13  11   8      335.77      307.21     19.97 o 
 -12  11   8     1548.10     1424.81     40.53 o 
 -11  11   8     1229.40     1282.89     32.57 o 
 -10  11   8       13.59       -1.42      7.03 o 
  -9  11   8      161.33      130.18     11.09 o 
  -8  11   8     2397.96     2349.64     42.84 o 
  -7  11   8      613.21      568.62     17.62 o 
  -6  11   8       82.78       58.48      8.69 o 
  -5  11   8      474.36      495.76     23.78 o 
  -4  11   8     4084.94     4076.96     80.98 o 
  -3  11   8        9.65        7.73      8.79 o 
  -2  11   8       16.61       23.16      8.05 o 
  -1  11   8     3682.95     3616.02     66.25 o 
   0  11   8       63.14       41.76      8.22 o 
   1  11   8      227.57      230.03     20.13 o 
   2  11   8     1618.12     1505.58     41.23 o 
   3  11   8      885.61      837.02     25.03 o 
   4  11   8      604.71      587.53     25.58 o 
   5  11   8      509.62      535.78     24.87 o 
   6  11   8      756.90      781.59     32.04 o 
   7  11   8      346.65      358.07     22.46 o 
   8  11   8       25.88       16.84     12.28 o 
   9  11   8      127.68      125.83     15.41 o 
 -16  12   8      125.91      168.56     30.37 o 
 -15  12   8     1024.35      946.76     42.05 o 
 -14  12   8       15.28        6.16      9.95 o 
 -13  12   8      786.52      867.82     33.00 o 
 -12  12   8       45.49       57.85     12.54 o 
 -11  12   8     3264.78     3192.83     66.68 o 
 -10  12   8      267.83      264.48     15.09 o 
  -9  12   8      580.58      546.44     20.62 o 
  -8  12   8      762.07      823.74     24.40 o 
  -7  12   8     2781.42     2676.18     39.93 o 
  -6  12   8     3550.15     3464.32     57.18 o 
  -5  12   8     2480.02     2465.74     56.56 o 
  -4  12   8     2774.44     2775.77     59.61 o 
  -3  12   8      526.79      495.43     24.26 o 
  -2  12   8     1193.02     1145.55     36.82 o 
  -1  12   8     6154.83     6132.24     95.58 o 
   0  12   8       74.50       32.78     11.00 o 
   1  12   8      347.03      339.87     28.95 o 
   2  12   8     1458.59     1483.97     42.18 o 
   3  12   8       42.42       38.78     12.57 o 
   4  12   8      360.25      362.80     24.39 o 
   5  12   8      716.05      755.04     29.97 o 
   6  12   8     4529.92     4781.60     79.87 o 
   7  12   8      928.90     1039.38     37.13 o 
   8  12   8     1050.94     1112.18     47.16 o 
   9  12   8     1141.15     1175.70     82.50 o 
 -15  13   8      328.88      341.12     39.24 o 
 -14  13   8     1021.99     1019.39     42.29 o 
 -13  13   8      569.35      563.00     31.59 o 
 -12  13   8     3300.18     3236.62     73.62 o 
 -11  13   8      435.34      473.15     23.72 o 
 -10  13   8       37.19        5.43      9.13 o 
  -9  13   8     1180.91     1189.59     39.13 o 
  -8  13   8      504.34      556.49     24.14 o 
  -7  13   8     1282.94     1373.54     37.05 o 
  -6  13   8      134.73       99.29     14.20 o 
  -5  13   8      867.81      849.87     33.82 o 
  -4  13   8       43.12       58.43     11.37 o 
  -3  13   8        2.69        1.24      8.80 o 
  -2  13   8       70.75       67.05     12.87 o 
  -1  13   8     1305.05     1353.24     46.86 o 
   0  13   8       87.62       64.44     13.40 o 
   1  13   8       87.34       71.13     16.24 o 
   2  13   8      119.66      150.07     18.94 o 
   3  13   8     1394.07     1513.42     48.02 o 
   4  13   8      629.81      663.29     35.31 o 
   5  13   8       80.49       68.03     14.98 o 
   6  13   8        4.63       19.19     12.48 o 
   7  13   8      904.81      999.08     42.51 o 
   8  13   8      153.58      229.00     26.69 o 
 -14  14   8        7.30       -9.49     17.70 o 
 -13  14   8      116.49      112.81     23.99 o 
 -12  14   8        3.03       -6.29     12.50 o 
 -11  14   8       62.96       36.63     12.52 o 
 -10  14   8      137.23      111.26     15.77 o 
  -9  14   8     1527.50     1561.48     41.70 o 
  -8  14   8      289.06      324.68     20.08 o 
  -7  14   8      116.31      152.28     13.51 o 
  -6  14   8       11.47        4.91     11.19 o 
  -5  14   8       82.41       78.45     13.35 o 
  -4  14   8     2322.31     2371.06     59.41 o 
  -3  14   8     1582.50     1601.14     47.69 o 
  -2  14   8      534.37      530.57     27.94 o 
  -1  14   8      903.34      991.16     37.80 o 
   0  14   8     3735.73     3753.74    119.50 o 
   1  14   8     1365.18     1264.13     49.76 o 
   2  14   8      297.02      266.40     25.26 o 
   3  14   8     2314.54     2228.53     68.70 o 
   4  14   8     3166.18     3274.23    111.35 o 
   5  14   8      122.37      136.81     18.50 o 
   6  14   8       52.60       47.75     13.75 o 
   7  14   8       29.94       20.42     13.06 o 
   8  14   8        3.62        1.23     22.97 o 
 -14  15   8        4.04       16.91     21.87 o 
 -13  15   8      410.30      471.82     30.47 o 
 -12  15   8      634.49      646.33     34.38 o 
 -11  15   8       16.20        3.33     11.82 o 
 -10  15   8      252.75      211.69     21.45 o 
  -9  15   8      475.32      470.31     23.99 o 
  -8  15   8     1200.23     1222.81     37.71 o 
  -7  15   8       42.75       48.67     10.40 o 
  -6  15   8     2194.77     2182.95     59.72 o 
  -5  15   8      264.06      249.32     21.33 o 
  -4  15   8      245.00      214.77     19.21 o 
  -3  15   8      758.20      873.33     42.69 o 
  -2  15   8      511.25      505.49     28.46 o 
  -1  15   8        0.34       10.11     10.65 o 
   0  15   8        7.99       25.00     14.43 o 
   1  15   8     1570.52     1559.46     85.39 o 
   2  15   8      172.74      161.39     21.56 o 
   3  15   8      289.33      262.46     22.73 o 
   4  15   8      477.22      486.67     30.18 o 
   5  15   8      163.53      120.94     16.35 o 
   6  15   8      768.76      791.68     46.96 o 
   7  15   8       26.56       33.26     18.75 o 
 -13  16   8       38.77       31.72     13.93 o 
 -12  16   8       18.33       22.59     12.90 o 
 -11  16   8      801.29      750.68     41.98 o 
 -10  16   8      962.80      978.26     39.28 o 
  -9  16   8       11.50       44.56     12.22 o 
  -8  16   8      228.75      198.05     17.41 o 
  -7  16   8      573.27      523.46     24.58 o 
  -6  16   8       83.90       83.14     15.37 o 
  -5  16   8      212.56      193.96     19.76 o 
  -4  16   8      112.20      132.33     24.33 o 
  -3  16   8      115.56       78.68     13.40 o 
  -2  16   8       61.90       29.83     11.45 o 
  -1  16   8     1076.90     1061.27     56.07 o 
   0  16   8       40.54       53.29     19.72 o 
   1  16   8        5.79        3.17     14.42 o 
   2  16   8       73.98       99.95     25.22 o 
   3  16   8      704.48      742.49     41.68 o 
   4  16   8      401.55      436.97     28.88 o 
   5  16   8      112.05      114.47     16.93 o 
   6  16   8      177.48      190.23     29.88 o 
 -12  17   8       33.57       14.38     16.65 o 
 -11  17   8       65.37       40.83     15.31 o 
 -10  17   8      258.24      216.46     21.40 o 
  -9  17   8      637.24      684.41     30.70 o 
  -8  17   8      160.77      208.58     18.41 o 
  -7  17   8        0.07       -3.92      9.24 o 
  -6  17   8      136.98      162.33     19.64 o 
  -5  17   8      967.28     1079.77     63.30 o 
  -4  17   8        9.11      -12.19     12.19 o 
  -3  17   8        8.75      -11.48     13.23 o 
  -2  17   8      160.21      107.10     21.23 o 
  -1  17   8        6.40      -12.14     22.12 o 
   0  17   8     1233.27     1278.41     63.85 o 
   1  17   8       40.12       27.76     14.22 o 
   2  17   8       17.21        9.66     13.20 o 
   3  17   8      108.21       75.90     26.63 o 
   4  17   8      576.85      612.56     34.53 o 
   5  17   8      122.23       88.23     17.99 o 
 -11  18   8      359.71      390.77     39.36 o 
 -10  18   8     1145.94     1115.03     46.56 o 
  -9  18   8      902.97      958.35     36.87 o 
  -8  18   8        0.21        6.04     12.53 o 
  -7  18   8      813.18      928.70     34.29 o 
  -6  18   8      241.63      231.04     27.84 o 
  -5  18   8      575.49      611.97     47.50 o 
  -4  18   8      131.14      161.45     24.80 o 
  -3  18   8       95.92       81.53     28.48 o 
  -2  18   8      180.88      125.15     22.55 o 
  -1  18   8        1.36      -19.30     19.30 o 
   0  18   8      642.70      709.55     47.46 o 
   1  18   8      413.03      378.12     30.90 o 
   2  18   8       72.30       49.34     16.50 o 
   3  18   8       57.02       41.03     13.66 o 
   4  18   8      474.20      483.30     44.34 o 
  -9  19   8      614.39      621.99     38.42 o 
  -8  19   8      190.61      185.73     19.97 o 
  -7  19   8      120.97      116.21     20.05 o 
  -6  19   8      215.66      241.20     46.55 o 
  -5  19   8       87.94      101.37     22.48 o 
  -4  19   8       83.07       65.58     18.92 o 
  -3  19   8        5.91      -20.56     20.56 o 
  -2  19   8       69.93       18.31     25.40 o 
  -1  19   8      228.22      259.78     31.21 o 
   0  19   8       87.24       98.28     18.92 o 
   1  19   8      315.67      332.57     44.05 o 
   2  19   8        1.30      -23.81     23.81 o 
   3  19   8       11.96      -21.36     21.36 o 
  -6  20   8       77.36      103.51     59.45 o 
  -5  20   8      263.63      296.87     50.06 o 
  -4  20   8      940.10      930.10     57.74 o 
  -3  20   8      146.72      122.78     25.13 o 
  -2  20   8      123.50      112.50     33.34 o 
  -1  20   8       33.88       13.27     37.89 o 
   0  20   8      102.69      107.40     20.50 o 
   1  20   8       62.27      117.86     36.33 o 
 -18   1   9      137.67      142.29     22.62 o 
 -17   1   9       78.39       76.63     15.51 o 
 -16   1   9     4443.46     4402.38     77.49 o 
 -15   1   9       78.80       73.67     11.28 o 
 -14   1   9       52.63       39.51      9.43 o 
 -13   1   9      531.57      466.25     19.62 o 
 -12   1   9     3100.68     3066.67     49.12 o 
 -11   1   9     2029.98     1914.52     37.17 o 
 -10   1   9      133.59      126.06      9.60 o 
  -9   1   9        3.59        3.61      5.98 o 
  -8   1   9        2.82       -0.32      5.11 o 
  -7   1   9       92.54       85.48      6.09 o 
  -6   1   9     3821.25     3805.26     52.49 o 
  -5   1   9     1102.16     1017.20     13.86 o 
  -4   1   9     3000.58     2968.15     26.02 o 
  -3   1   9     3638.39     3708.01     36.01 o 
  -2   1   9      287.26      292.08      7.60 o 
  -1   1   9       73.61       53.82      4.37 o 
   0   1   9       33.39       39.20      4.30 o 
   1   1   9     8939.85     8556.55     59.48 o 
   2   1   9     1557.79     1586.78     22.40 o 
   3   1   9      884.23      859.49     20.24 o 
   4   1   9       92.96       86.85      7.47 o 
   5   1   9       55.67       44.91      7.13 o 
   6   1   9      265.70      283.38     16.15 o 
   7   1   9       14.04       14.47     10.13 o 
   8   1   9      267.20      220.31     19.15 o 
   9   1   9      243.24      262.65     22.86 o 
  10   1   9     1654.27     1682.01     49.29 o 
  11   1   9       36.74       18.27     12.10 o 
 -18   2   9      805.23      868.16     42.86 o 
 -17   2   9      419.57      404.63     26.32 o 
 -16   2   9      331.36      355.38     20.76 o 
 -15   2   9       31.02       28.37     10.57 o 
 -14   2   9       34.46       27.49      9.63 o 
 -13   2   9      385.14      357.31     18.96 o 
 -12   2   9      206.49      204.51     14.47 o 
 -11   2   9       20.30       27.64      7.87 o 
 -10   2   9     2057.02     1999.58     39.80 o 
  -9   2   9       95.32      112.33      8.08 o 
  -8   2   9     7494.42     7327.11     72.59 o 
  -7   2   9     2073.75     2007.01     30.73 o 
  -6   2   9     1238.06     1282.64     19.63 o 
  -5   2   9      810.34      767.28     12.50 o 
  -4   2   9     2601.89     2591.72     24.02 o 
  -3   2   9       46.83       54.54      4.14 o 
  -2   2   9      387.14      389.89      8.17 o 
  -1   2   9    10192.93     9880.17     62.72 o 
   0   2   9      771.78      800.74     14.23 o 
   1   2   9      123.04      139.58      5.40 o 
   2   2   9      366.85      402.76     10.59 o 
   3   2   9     5930.79     6027.46     57.77 o 
   4   2   9        2.81        2.71      5.32 o 
   5   2   9      511.80      488.24     17.93 o 
   6   2   9      306.43      343.04     21.90 o 
   7   2   9     1132.49     1086.10     33.75 o 
   8   2   9       99.52       94.20     13.78 o 
   9   2   9     1434.98     1534.10     50.32 o 
  10   2   9      334.35      357.02     36.38 o 
  11   2   9       13.44      -14.83     14.83 o 
 -18   3   9      612.30      663.91     46.98 o 
 -17   3   9      611.72      590.95     32.17 o 
 -16   3   9       52.84       31.31      9.67 o 
 -15   3   9      778.52      819.34     26.62 o 
 -14   3   9       39.62       17.22      7.22 o 
 -13   3   9     1712.95     1678.25     35.31 o 
 -12   3   9     1010.34      996.11     31.99 o 
 -11   3   9      651.73      660.29     23.49 o 
 -10   3   9      374.51      381.30     22.41 o 
  -9   3   9      222.13      227.29     11.40 o 
  -8   3   9      317.12      361.34     12.99 o 
  -7   3   9      538.64      605.99     16.79 o 
  -6   3   9     2000.12     1917.33     28.52 o 
  -5   3   9     1528.95     1602.11     15.40 o 
  -4   3   9      961.88      928.35     11.27 o 
  -3   3   9       72.97      106.67      4.99 o 
  -2   3   9     5585.34     5496.68     62.46 o 
  -1   3   9      678.84      661.11     16.30 o 
   0   3   9     1831.75     1727.74     28.13 o 
   1   3   9      783.12      759.86     27.65 o 
   2   3   9      808.64      783.04     13.95 o 
   3   3   9      129.74      124.39      7.34 o 
   4   3   9     1669.93     1590.19     30.56 o 
   5   3   9     1296.18     1247.82     27.98 o 
   6   3   9      654.63      664.07     23.39 o 
   7   3   9      727.15      765.55     42.09 o 
   8   3   9      980.17     1004.37     39.43 o 
   9   3   9        4.25        4.81     11.88 o 
  10   3   9        9.57      -12.56     12.56 o 
  11   3   9       51.85       30.42     15.26 o 
 -18   4   9      294.27      352.84     31.40 o 
 -17   4   9      690.83      680.18     42.78 o 
 -16   4   9     1429.22     1521.74     54.96 o 
 -15   4   9      736.24      754.95     25.51 o 
 -14   4   9      195.59      176.40     12.64 o 
 -13   4   9     1283.26     1341.97     32.20 o 
 -12   4   9     2523.51     2591.28     42.82 o 
 -11   4   9      364.60      334.69     14.69 o 
 -10   4   9      337.49      345.53     12.20 o 
  -9   4   9      427.88      450.56     10.42 o 
  -8   4   9       58.30       60.19      4.30 o 
  -7   4   9     3642.31     3563.60     36.55 o 
  -6   4   9     1481.32     1271.31     19.48 o 
  -5   4   9     1840.08     1707.17     20.51 o 
  -4   4   9     1365.09     1449.30     19.23 o 
  -3   4   9     5869.62     5821.27     54.62 o 
  -2   4   9     9388.17     9434.96     74.31 o 
  -1   4   9     1282.47     1200.75     22.83 o 
   0   4   9     1055.14     1019.63     22.63 o 
   1   4   9       52.12       32.08      5.72 o 
   2   4   9      336.92      325.46     12.80 o 
   3   4   9     3663.93     3702.00     58.99 o 
   4   4   9      228.95      222.03     11.41 o 
   5   4   9      261.37      243.10     12.83 o 
   6   4   9       16.85        9.04      8.78 o 
   7   4   9     1173.76     1188.79     30.86 o 
   8   4   9     1518.08     1646.36     40.73 o 
   9   4   9       73.59       94.31     14.47 o 
  10   4   9      271.54      280.48     21.41 o 
 -18   5   9      287.70      245.82     26.82 o 
 -17   5   9       49.19       33.86     10.65 o 
 -16   5   9        5.94        7.85     10.89 o 
 -15   5   9      294.92      267.07     17.93 o 
 -14   5   9      130.95      151.81     13.17 o 
 -13   5   9     3328.32     3378.98     51.42 o 
 -12   5   9     1911.37     1816.72     35.40 o 
 -11   5   9       63.46       54.10      7.57 o 
 -10   5   9      876.68      786.01     20.69 o 
  -9   5   9     5668.52     5562.58     78.81 o 
  -8   5   9     5495.31     5079.28     68.14 o 
  -7   5   9      208.60      184.54      7.94 o 
  -6   5   9     2849.37     2556.27     32.11 o 
  -5   5   9     1476.09     1429.81     25.48 o 
  -4   5   9      106.85       94.26      5.78 o 
  -3   5   9      320.12      239.06     10.07 o 
  -2   5   9     1385.80     1380.53     26.48 o 
  -1   5   9     2617.83     2516.95     36.31 o 
   0   5   9       16.83       21.04      5.26 o 
   1   5   9     4062.09     3795.08     44.79 o 
   2   5   9     3119.20     3170.52     41.98 o 
   3   5   9     2101.54     1921.35     33.12 o 
   4   5   9      276.32      288.12     12.87 o 
   5   5   9      209.17      176.08     11.00 o 
   6   5   9      353.20      344.74     16.43 o 
   7   5   9       25.88       31.00      7.83 o 
   8   5   9      295.99      264.38     15.83 o 
   9   5   9      272.84      285.67     20.81 o 
  10   5   9      314.20      306.03     22.14 o 
 -18   6   9      173.58      153.47     22.29 o 
 -17   6   9      383.84      366.85     25.34 o 
 -16   6   9      168.19      175.57     15.01 o 
 -15   6   9      675.14      654.51     26.94 o 
 -14   6   9      728.61      774.21     28.85 o 
 -13   6   9        3.56       -3.03      8.82 o 
 -12   6   9      149.63      134.11     14.69 o 
 -11   6   9     2673.68     2668.12     41.48 o 
 -10   6   9     2326.30     2398.28     44.48 o 
  -9   6   9      522.43      467.02     19.11 o 
  -8   6   9     1878.51     1826.23     24.27 o 
  -7   6   9      595.75      546.20     13.64 o 
  -6   6   9      571.52      550.12     11.98 o 
  -5   6   9      471.69      463.88     12.28 o 
  -4   6   9     1067.01      960.84     19.63 o 
  -3   6   9       28.10       23.23      6.20 o 
  -2   6   9      518.74      509.56     15.54 o 
  -1   6   9        4.40       -0.16      6.60 o 
   0   6   9     1427.78     1406.41     24.55 o 
   1   6   9      317.57      355.38     12.22 o 
   2   6   9     2489.74     2269.78     35.35 o 
   3   6   9        3.60        3.26      6.02 o 
   4   6   9      495.57      539.57     18.37 o 
   5   6   9      157.33      149.61     10.28 o 
   6   6   9      441.48      394.63     16.29 o 
   7   6   9      112.69       87.08      9.50 o 
   8   6   9      628.69      640.10     23.87 o 
   9   6   9      104.29       84.28     17.84 o 
  10   6   9      196.65      208.51     18.38 o 
 -17   7   9        9.53      -12.11     12.62 o 
 -16   7   9      161.10      144.50     14.47 o 
 -15   7   9     1791.56     1888.95     48.90 o 
 -14   7   9     5372.11     5403.79     83.43 o 
 -13   7   9        2.09       11.83     10.91 o 
 -12   7   9     1670.13     1687.43     44.89 o 
 -11   7   9      336.89      302.33     18.49 o 
 -10   7   9     2437.91     2496.95     50.46 o 
  -9   7   9       12.26       14.54      6.97 o 
  -8   7   9        6.84        6.63      6.15 o 
  -7   7   9     2337.73     2347.89     34.38 o 
  -6   7   9      121.04      124.88      7.84 o 
  -5   7   9      177.37      174.95      8.05 o 
  -4   7   9     6170.14     5970.77     55.09 o 
  -3   7   9     5548.42     5580.13     75.29 o 
  -2   7   9       19.60        7.41      7.36 o 
  -1   7   9      512.80      457.89     14.83 o 
   0   7   9     4307.22     4116.82     45.86 o 
   1   7   9     5566.25     5743.52     60.83 o 
   2   7   9     4073.82     3830.11     51.05 o 
   3   7   9     1738.33     1696.49     31.97 o 
   4   7   9      143.56      137.58     10.78 o 
   5   7   9     3175.71     3123.27     51.83 o 
   6   7   9     1648.53     1542.24     37.08 o 
   7   7   9      680.43      668.51     23.77 o 
   8   7   9       50.34       27.88      8.71 o 
   9   7   9     1063.84     1100.24     32.74 o 
  10   7   9      436.83      487.10     37.68 o 
 -17   8   9        0.46      -11.51     13.04 o 
 -16   8   9       38.29       23.95     10.66 o 
 -15   8   9      295.67      272.29     19.94 o 
 -14   8   9        4.96       18.34     15.41 o 
 -13   8   9      109.35      104.19     13.97 o 
 -12   8   9      616.74      533.77     22.40 o 
 -11   8   9     1417.90     1352.31     33.60 o 
 -10   8   9     2901.77     2721.15     46.64 o 
  -9   8   9        3.00       -4.68      6.24 o 
  -8   8   9       36.94       47.00      8.11 o 
  -7   8   9       40.89       34.16      6.16 o 
  -6   8   9      261.48      274.20     13.24 o 
  -5   8   9       27.17       23.74      6.25 o 
  -4   8   9       73.51       64.26      7.00 o 
  -3   8   9     1114.19     1096.45     23.50 o 
  -2   8   9      678.84      634.75     24.54 o 
  -1   8   9     1469.67     1416.02     31.27 o 
   0   8   9     2262.54     2383.49     45.39 o 
   1   8   9      278.92      266.29     11.61 o 
   2   8   9       43.04       40.34      7.93 o 
   3   8   9       26.81       25.04      6.64 o 
   4   8   9     2884.91     2795.11     62.79 o 
   5   8   9      129.64      120.09     11.01 o 
   6   8   9     2165.54     2063.76     53.31 o 
   7   8   9      117.69      113.69     11.87 o 
   8   8   9       43.05       28.56      9.14 o 
   9   8   9      187.22      181.44     14.43 o 
  10   8   9        0.50       15.72     13.67 o 
 -17   9   9       80.10       41.76     15.39 o 
 -16   9   9      501.04      554.78     33.29 o 
 -15   9   9       32.15       18.26     10.69 o 
 -14   9   9      107.56       70.16     10.72 o 
 -13   9   9      717.13      729.43     30.23 o 
 -12   9   9     3076.69     3059.73     60.31 o 
 -11   9   9      945.56      914.48     31.30 o 
 -10   9   9       35.76       16.15      8.94 o 
  -9   9   9      905.62      907.80     24.95 o 
  -8   9   9      865.78      938.79     34.29 o 
  -7   9   9       52.04       48.23      6.93 o 
  -6   9   9       63.94       53.40      7.52 o 
  -5   9   9     1776.35     1785.77     39.41 o 
  -4   9   9      332.72      333.83     19.31 o 
  -3   9   9     5289.11     5088.61     67.19 o 
  -2   9   9       43.88       17.88      5.77 o 
  -1   9   9       53.37       43.06      8.98 o 
   0   9   9       33.22       14.09      6.01 o 
   1   9   9     1935.39     1782.82     36.86 o 
   2   9   9        2.32       -4.50      6.41 o 
   3   9   9        4.25       16.30      9.11 o 
   4   9   9       54.70       49.30      9.73 o 
   5   9   9       30.99       19.37      9.38 o 
   6   9   9       98.52       93.34     12.70 o 
   7   9   9       70.44       57.86     14.10 o 
   8   9   9       92.23       65.93     12.40 o 
   9   9   9        8.55        0.09     11.01 o 
 -16  10   9      495.41      569.40     33.79 o 
 -15  10   9      124.20      129.93     15.70 o 
 -14  10   9       32.53       17.36     10.08 o 
 -13  10   9      212.21      180.61     16.04 o 
 -12  10   9     1690.90     1678.10     44.35 o 
 -11  10   9       57.35       52.35     10.45 o 
 -10  10   9      167.77      174.51     14.42 o 
  -9  10   9      419.28      377.70     16.86 o 
  -8  10   9     1480.85     1360.04     38.10 o 
  -7  10   9     1549.92     1583.38     35.30 o 
  -6  10   9      605.03      622.77     21.83 o 
  -5  10   9     1229.79     1251.54     32.74 o 
  -4  10   9     1451.81     1429.11     34.33 o 
  -3  10   9     1498.90     1518.04     34.90 o 
  -2  10   9     1177.54     1181.64     32.17 o 
  -1  10   9      353.00      314.63     20.98 o 
   0  10   9     1894.50     1784.52     44.57 o 
   1  10   9       25.56       16.61      8.84 o 
   2  10   9        0.40       -5.11      9.72 o 
   3  10   9      641.75      598.31     24.36 o 
   4  10   9      328.01      311.45     18.67 o 
   5  10   9      879.77      914.02     36.35 o 
   6  10   9      721.08      761.18     30.66 o 
   7  10   9     2247.91     2102.43     52.52 o 
   8  10   9      589.67      547.20     28.59 o 
   9  10   9       62.67       33.82     14.72 o 
 -16  11   9      125.71      124.93     25.45 o 
 -15  11   9       10.52       32.37     11.57 o 
 -14  11   9      236.74      219.14     18.27 o 
 -13  11   9      527.62      498.99     25.85 o 
 -12  11   9      158.75      125.90     13.34 o 
 -11  11   9      341.42      346.04     19.82 o 
 -10  11   9      168.01      162.24     15.34 o 
  -9  11   9       14.87       17.03      7.41 o 
  -8  11   9      476.08      466.94     20.46 o 
  -7  11   9     1124.87     1168.02     31.46 o 
  -6  11   9        4.56       11.73      7.05 o 
  -5  11   9     2240.87     2269.58     48.48 o 
  -4  11   9       72.23       91.24     10.73 o 
  -3  11   9      567.78      564.82     24.16 o 
  -2  11   9      152.47      160.91     13.59 o 
  -1  11   9        9.97       21.57     12.98 o 
   0  11   9     1740.50     1646.21     63.41 o 
   1  11   9      188.38      183.40     16.10 o 
   2  11   9     1350.11     1341.73     37.24 o 
   3  11   9     2421.98     2293.57     57.70 o 
   4  11   9     1364.12     1445.55     46.49 o 
   5  11   9       22.05       21.38     11.83 o 
   6  11   9        6.79        1.65     15.36 o 
   7  11   9      621.38      675.60     34.98 o 
   8  11   9     1064.22     1165.01     46.78 o 
 -15  12   9      282.09      296.40     30.11 o 
 -14  12   9        1.72      -11.37     11.37 o 
 -13  12   9       55.75       25.79     12.27 o 
 -12  12   9       40.50       38.92     12.32 o 
 -11  12   9       52.43       22.22     16.03 o 
 -10  12   9      275.14      218.28     18.57 o 
  -9  12   9      122.22      110.23     13.43 o 
  -8  12   9       27.74       19.18     10.26 o 
  -7  12   9       74.56       86.50     11.16 o 
  -6  12   9      255.71      253.10     15.72 o 
  -5  12   9      130.65      107.65     11.85 o 
  -4  12   9      346.14      301.03     19.62 o 
  -3  12   9      599.53      589.61     26.49 o 
  -2  12   9       54.48       53.44     15.22 o 
  -1  12   9        0.96       21.07     14.99 o 
   0  12   9       19.12       12.04      9.17 o 
   1  12   9      209.91      204.49     17.37 o 
   2  12   9      135.57      100.52     12.96 o 
   3  12   9      170.74      159.98     17.80 o 
   4  12   9       11.32        9.18     13.24 o 
   5  12   9      401.92      418.34     26.81 o 
   6  12   9       14.36       10.13     13.97 o 
   7  12   9       81.28       55.49     14.92 o 
   8  12   9        0.22       16.35     15.86 o 
 -15  13   9      200.39      185.05     29.73 o 
 -14  13   9        9.79       -5.82     11.93 o 
 -13  13   9      306.89      322.45     24.56 o 
 -12  13   9      139.52       99.65     16.36 o 
 -11  13   9        5.93       -8.10     11.77 o 
 -10  13   9        3.41      -15.04     15.04 o 
  -9  13   9     1306.95     1329.12     41.54 o 
  -8  13   9      332.96      314.99     21.78 o 
  -7  13   9      410.56      405.30     20.68 o 
  -6  13   9      663.19      665.54     27.47 o 
  -5  13   9      172.13      181.17     15.21 o 
  -4  13   9      270.56      276.55     20.09 o 
  -3  13   9     2968.05     2982.79     85.19 o 
  -2  13   9        0.36       18.53     15.27 o 
  -1  13   9       14.67       -1.87     13.34 o 
   0  13   9        5.36        0.18     13.93 o 
   1  13   9     2286.87     2170.14     54.24 o 
   2  13   9     2951.68     2937.61     77.66 o 
   3  13   9       90.64      129.13     18.55 o 
   4  13   9     1669.72     1739.07     71.08 o 
   5  13   9      256.73      262.87     22.20 o 
   6  13   9       10.17        4.02     12.04 o 
   7  13   9      230.69      303.20     26.03 o 
 -14  14   9       25.52       11.32     14.09 o 
 -13  14   9       11.36       27.92     19.23 o 
 -12  14   9     2014.66     1967.24     58.68 o 
 -11  14   9      115.11       98.72     18.44 o 
 -10  14   9      116.82      170.34     36.06 o 
  -9  14   9      944.00     1002.44     33.47 o 
  -8  14   9      488.22      536.13     28.60 o 
  -7  14   9      225.75      229.83     16.42 o 
  -6  14   9     2190.18     2189.42     51.79 o 
  -5  14   9      966.70     1036.30     38.38 o 
  -4  14   9      466.24      418.41     32.49 o 
  -3  14   9        2.22      -16.82     16.82 o 
  -2  14   9     2843.69     2777.34    178.21 o 
  -1  14   9     2371.48     2593.21     84.56 o 
   0  14   9      149.24      107.38     17.00 o 
   1  14   9       87.41       90.34     17.45 o 
   2  14   9      370.63      371.26     29.65 o 
   3  14   9     1400.95     1562.09     51.38 o 
   4  14   9      259.73      253.25     22.95 o 
   5  14   9      302.63      318.33     32.44 o 
   6  14   9      106.09       94.08     22.21 o 
   7  14   9     1419.00     1285.01     96.93 o 
 -13  15   9     1419.04     1394.82     54.31 o 
 -12  15   9     1326.53     1278.75     55.27 o 
 -11  15   9      148.62      135.79     27.37 o 
 -10  15   9      249.31      308.52     27.88 o 
  -9  15   9       60.84       69.35     12.64 o 
  -8  15   9     2373.22     2513.85     62.66 o 
  -7  15   9      290.19      295.80     22.62 o 
  -6  15   9        1.78        8.16      9.88 o 
  -5  15   9      814.14      801.51     45.88 o 
  -4  15   9     1170.87     1257.78     78.41 o 
  -3  15   9       66.79       29.18     16.06 o 
  -2  15   9       12.14        7.52     16.92 o 
  -1  15   9     1348.53     1442.28     63.95 o 
   0  15   9      399.70      353.39     28.43 o 
   1  15   9      176.78      155.57     20.34 o 
   2  15   9       26.87       27.22     16.33 o 
   3  15   9      494.44      557.56     32.62 o 
   4  15   9      161.07      170.13     20.13 o 
   5  15   9       83.57       64.96     16.29 o 
   6  15   9      845.95      907.16     59.43 o 
 -12  16   9      254.04      209.57     25.13 o 
 -11  16   9     1071.19     1090.37     50.73 o 
 -10  16   9     1319.69     1346.76     55.77 o 
  -9  16   9       78.65       74.98     13.38 o 
  -8  16   9     3745.11     3861.85     91.33 o 
  -7  16   9     1537.75     1530.70     49.84 o 
  -6  16   9      439.12      432.74     71.23 o 
  -5  16   9      545.39      532.71     71.47 o 
  -4  16   9      176.59      172.89     29.67 o 
  -3  16   9      585.71      555.00     70.62 o 
  -2  16   9     1564.24     1596.76    135.41 o 
  -1  16   9     1568.67     1594.41     69.65 o 
   0  16   9      230.54      191.72     25.93 o 
   1  16   9       28.15       28.84     14.21 o 
   2  16   9      885.21      904.95     45.83 o 
   3  16   9     2423.13     2462.31     67.61 o 
   4  16   9      814.27      868.91     41.10 o 
   5  16   9       33.04       30.75     20.10 o 
 -11  17   9        0.11        0.88     25.13 o 
 -10  17   9       65.13       90.55     23.15 o 
  -9  17   9      129.99      123.32     21.89 o 
  -8  17   9        3.60       26.58     16.46 o 
  -7  17   9      995.77     1014.48     41.90 o 
  -6  17   9     1059.48     1081.99     56.58 o 
  -5  17   9      790.25      811.39     49.23 o 
  -4  17   9      633.91      610.34     66.42 o 
  -3  17   9      226.44      232.94     30.34 o 
  -2  17   9      377.58      361.72     34.70 o 
  -1  17   9       12.44       -4.65     16.00 o 
   0  17   9     1008.28      983.81     47.88 o 
   1  17   9     1031.41     1041.57     49.52 o 
   2  17   9        0.75       -2.79     12.76 o 
   3  17   9      195.82      213.10     22.44 o 
   4  17   9       43.34       31.24     16.93 o 
 -10  18   9      186.75      162.38     42.47 o 
  -9  18   9        0.05        6.10     19.56 o 
  -8  18   9      244.91      226.12     28.36 o 
  -7  18   9        1.44       10.27     12.41 o 
  -6  18   9      668.59      700.14     47.66 o 
  -5  18   9      338.65      374.40     52.81 o 
  -4  18   9       56.26       48.08     17.40 o 
  -3  18   9      153.56      136.45     22.84 o 
  -2  18   9      210.70      173.27     27.76 o 
  -1  18   9      171.78      128.62     22.88 o 
   0  18   9      393.65      402.39     32.02 o 
   1  18   9      544.34      581.53     45.46 o 
   2  18   9      110.55       90.03     22.09 o 
   3  18   9      154.14      135.35     26.57 o 
  -8  19   9      446.96      541.06     47.93 o 
  -7  19   9       77.84       79.63     19.06 o 
  -6  19   9     1408.53     1536.42     72.16 o 
  -5  19   9      873.25      989.16     58.15 o 
  -4  19   9       13.00      -19.23     19.23 o 
  -3  19   9      190.08      173.08     52.14 o 
  -2  19   9      206.33      161.84     29.09 o 
  -1  19   9       64.91       78.91     21.88 o 
   0  19   9        2.72       -6.71     14.60 o 
   1  19   9      973.60     1058.34     62.87 o 
  -5  20   9      110.52      183.04     38.38 o 
  -4  20   9       85.86       87.76     22.03 o 
  -3  20   9       23.46       11.25     15.24 o 
  -2  20   9      270.55      246.04     33.52 o 
 -18   0  10      370.90      300.29     50.36 o 
 -17   0  10      114.15       93.36     18.04 o 
 -16   0  10        1.69       -0.24     16.97 o 
 -15   0  10      588.18      794.98     42.49 o 
 -14   0  10      307.86      266.97     25.00 o 
 -13   0  10        4.99       -9.55     13.33 o 
 -12   0  10      375.67      440.53     25.48 o 
 -11   0  10       14.37       10.90     10.41 o 
 -10   0  10     6233.15     6249.57     95.07 o 
  -9   0  10     6394.87     6441.71     94.64 o 
  -8   0  10      460.29      488.54     24.80 o 
  -7   0  10      113.63       76.36      9.86 o 
  -6   0  10      559.93      598.77     19.88 o 
  -5   0  10    10175.46    10121.52     88.54 o 
  -4   0  10      473.65      469.64     18.87 o 
  -3   0  10      105.18       60.80      8.73 o 
  -2   0  10    13106.29    12831.07    114.65 o 
  -1   0  10      957.88      999.33     29.30 o 
   0   0  10      814.96      763.78     27.49 o 
   1   0  10      762.78      821.04     34.73 o 
   2   0  10     6650.76     6809.74     92.64 o 
   3   0  10     3401.12     3519.70     91.13 o 
   4   0  10     1292.76     1290.88    112.62 o 
   5   0  10     7864.78     7983.37    161.96 o 
   6   0  10     1222.79     1474.37    111.20 o 
   7   0  10        4.60        4.68     15.56 o 
   8   0  10     1041.60     1076.65     59.66 o 
   9   0  10      174.62      258.48     43.79 o 
  10   0  10     1123.23     1141.65     88.28 o 
 -18   1  10      129.18       98.17     15.00 o 
 -17   1  10      330.29      312.77     23.14 o 
 -16   1  10      666.23      661.72     31.40 o 
 -15   1  10     1796.64     1763.59     49.31 o 
 -14   1  10       95.18       62.28     11.22 o 
 -13   1  10      933.83      973.04     28.64 o 
 -12   1  10        2.35        1.14      7.50 o 
 -11   1  10      867.87      916.95     26.26 o 
 -10   1  10       59.05       57.71      8.92 o 
  -9   1  10      489.48      505.23     19.98 o 
  -8   1  10      152.30      163.57      9.72 o 
  -7   1  10      110.00       62.99      6.28 o 
  -6   1  10      810.61      797.59     12.20 o 
  -5   1  10     8519.83     8704.85     58.16 o 
  -4   1  10      754.74      716.48     13.43 o 
  -3   1  10     1306.95     1326.92     17.06 o 
  -2   1  10       31.51       28.36      4.69 o 
  -1   1  10     3403.80     3503.10     32.63 o 
   0   1  10     1478.88     1374.82     19.23 o 
   1   1  10        3.59       -4.27      4.27 o 
   2   1  10       25.53       32.34      7.44 o 
   3   1  10       40.04       28.31      6.89 o 
   4   1  10       57.29       37.91      8.30 o 
   5   1  10       58.22       71.55     14.20 o 
   6   1  10       38.44       24.07     10.89 o 
   7   1  10      543.65      510.77     25.68 o 
   8   1  10      422.67      435.74     27.13 o 
   9   1  10      153.32      197.80     21.82 o 
  10   1  10        9.05       17.25     18.27 o 
 -18   2  10        6.05      -14.92     19.79 o 
 -17   2  10      395.94      381.59     24.88 o 
 -16   2  10      354.93      314.65     22.39 o 
 -15   2  10        7.15        8.81     10.73 o 
 -14   2  10      186.66      151.32     13.91 o 
 -13   2  10     1162.70     1164.72     33.67 o 
 -12   2  10       23.19       10.11      9.11 o 
 -11   2  10       95.67       83.10     10.05 o 
 -10   2  10     1112.69     1090.57     40.60 o 
  -9   2  10     1636.73     1740.02     43.67 o 
  -8   2  10     5866.37     5928.66     85.67 o 
  -7   2  10     1609.83     1536.55     29.81 o 
  -6   2  10     1677.91     1601.67     29.43 o 
  -5   2  10       96.75       78.57      4.29 o 
  -4   2  10     4904.89     4807.72     39.78 o 
  -3   2  10     8751.38     8725.82     54.68 o 
  -2   2  10      346.20      357.77      8.38 o 
  -1   2  10     2336.80     2294.01     22.62 o 
   0   2  10       17.86       24.70      3.22 o 
   1   2  10     1392.49     1448.88     25.36 o 
   2   2  10       93.38       77.69      8.91 o 
   3   2  10     2546.96     2519.85     39.16 o 
   4   2  10      413.35      398.65     18.60 o 
   5   2  10      426.78      394.31     20.68 o 
   6   2  10       33.53       23.67     11.04 o 
   7   2  10      406.72      455.29     27.29 o 
   8   2  10        0.15        1.44     11.38 o 
   9   2  10       67.73       41.93     12.96 o 
  10   2  10        4.75      -14.54     14.54 o 
 -18   3  10        9.90       21.46     17.79 o 
 -17   3  10     1855.61     1904.72     94.66 o 
 -16   3  10      117.71      117.48     16.08 o 
 -15   3  10      571.55      545.42     25.02 o 
 -14   3  10      578.04      610.57     25.64 o 
 -13   3  10       13.09        0.96      7.00 o 
 -12   3  10      480.97      464.03     21.01 o 
 -11   3  10     2277.71     2238.81     54.67 o 
 -10   3  10     1888.29     2034.48     34.87 o 
  -9   3  10      398.97      340.43     14.36 o 
  -8   3  10        0.34        3.77      4.59 o 
  -7   3  10     5370.67     5047.84     72.58 o 
  -6   3  10     1205.37     1147.54     13.10 o 
  -5   3  10       93.00       76.19      3.30 o 
  -4   3  10     3979.20     4069.30     35.11 o 
  -3   3  10     2186.39     2182.35     24.67 o 
  -2   3  10     3636.89     3732.32     50.72 o 
  -1   3  10       46.51       52.50      5.65 o 
   0   3  10     8091.10     8009.64     68.02 o 
   1   3  10      610.97      683.78     18.63 o 
   2   3  10     2800.83     2678.28     42.76 o 
   3   3  10      610.28      631.30     20.71 o 
   4   3  10     2776.48     2815.75     48.09 o 
   5   3  10       42.22        7.57      8.82 o 
   6   3  10      250.70      244.23     29.91 o 
   7   3  10       13.25        4.91     10.91 o 
   8   3  10       83.93       84.35     14.52 o 
   9   3  10       59.63       35.23     14.41 o 
  10   3  10      717.31      825.37     46.18 o 
 -18   4  10      469.63      386.47     40.74 o 
 -17   4  10     1072.86     1212.99     44.24 o 
 -16   4  10       18.37       20.45     10.13 o 
 -15   4  10      380.13      397.58     21.81 o 
 -14   4  10      804.81      783.99     39.56 o 
 -13   4  10      784.06      810.77     28.66 o 
 -12   4  10      184.67      177.11     14.09 o 
 -11   4  10       72.22       47.79      8.52 o 
 -10   4  10       98.29       82.65      7.80 o 
  -9   4  10     1255.33     1141.60     21.41 o 
  -8   4  10      498.66      461.54     11.86 o 
  -7   4  10      298.68      273.42     12.50 o 
  -6   4  10       89.15       91.44      4.21 o 
  -5   4  10     2674.75     2530.87     29.52 o 
  -4   4  10     1652.69     1718.84     23.49 o 
  -3   4  10     1562.10     1579.88     24.67 o 
  -2   4  10      404.89      370.39     11.65 o 
  -1   4  10       26.99       17.77      5.25 o 
   0   4  10       10.88        5.13      6.25 o 
   1   4  10     3559.64     3392.42     44.68 o 
   2   4  10       39.85       55.83      8.49 o 
   3   4  10       96.48      113.77      8.95 o 
   4   4  10        5.04        5.00      6.15 o 
   5   4  10      345.38      337.59     16.41 o 
   6   4  10        2.55       15.71      8.21 o 
   7   4  10     1094.38     1088.68     39.76 o 
   8   4  10      750.39      766.94     32.37 o 
   9   4  10     2259.61     2299.69     89.82 o 
 -18   5  10        6.94       -7.23     15.00 o 
 -17   5  10        5.71      -11.49     11.57 o 
 -16   5  10       40.52       35.32     11.53 o 
 -15   5  10       22.12       11.28     10.25 o 
 -14   5  10      225.45      216.72     16.06 o 
 -13   5  10     2121.23     2109.50     57.74 o 
 -12   5  10      386.96      347.18     19.06 o 
 -11   5  10        2.18       27.00      8.82 o 
 -10   5  10        1.67        5.00      6.27 o 
  -9   5  10      620.93      596.06     21.69 o 
  -8   5  10      211.46      200.45     13.72 o 
  -7   5  10      513.43      500.09     13.37 o 
  -6   5  10      285.51      299.03      7.47 o 
  -5   5  10       10.42        2.49      2.10 o 
  -4   5  10      533.49      469.47     14.02 o 
  -3   5  10       60.17       73.11      8.70 o 
  -2   5  10     1187.69     1144.97     23.77 o 
  -1   5  10     1531.41     1491.99     28.39 o 
   0   5  10      112.94      108.06      8.80 o 
   1   5  10      118.87      132.88     10.61 o 
   2   5  10      881.64      857.52     20.89 o 
   3   5  10        0.42        6.86      5.80 o 
   4   5  10     1134.79     1145.92     26.09 o 
   5   5  10      125.98      124.64      9.88 o 
   6   5  10      341.56      321.25     23.59 o 
   7   5  10      209.26      214.50     25.76 o 
   8   5  10      135.83      143.96     16.18 o 
   9   5  10      357.19      389.13     24.86 o 
 -17   6  10      884.55      957.61     40.79 o 
 -16   6  10      382.27      398.40     22.62 o 
 -15   6  10       87.54       74.39     10.82 o 
 -14   6  10      570.46      584.78     25.31 o 
 -13   6  10     1244.84     1274.78     36.09 o 
 -12   6  10      102.67      101.93     13.92 o 
 -11   6  10     3252.64     3359.15     75.15 o 
 -10   6  10      834.64      812.88     26.32 o 
  -9   6  10      293.50      264.09     13.29 o 
  -8   6  10        1.18       -5.79      5.79 o 
  -7   6  10      197.62      212.00      9.89 o 
  -6   6  10      858.86      874.73     18.76 o 
  -5   6  10      190.51      149.23     10.19 o 
  -4   6  10      360.39      329.84     17.11 o 
  -3   6  10     1185.01     1060.57     23.20 o 
  -2   6  10       25.87       14.15      7.22 o 
  -1   6  10      835.01      811.52     20.74 o 
   0   6  10     1019.22      976.41     22.47 o 
   1   6  10        4.09       21.06      6.79 o 
   2   6  10      213.92      224.86     12.11 o 
   3   6  10       48.55       31.58      7.23 o 
   4   6  10       84.10       91.81      9.30 o 
   5   6  10       32.78       22.27      6.85 o 
   6   6  10     1743.71     1738.61     41.38 o 
   7   6  10      765.92      729.66     27.91 o 
   8   6  10      122.62      128.34     20.66 o 
   9   6  10      351.66      352.18     23.44 o 
 -17   7  10      367.73      344.86     24.60 o 
 -16   7  10       12.93       -5.25      9.97 o 
 -15   7  10       23.37       10.09      9.86 o 
 -14   7  10     1232.05     1196.67     36.32 o 
 -13   7  10      765.78      770.73     28.51 o 
 -12   7  10     1066.04     1068.67     32.44 o 
 -11   7  10       10.87        9.05      7.79 o 
 -10   7  10      778.51      779.58     23.21 o 
  -9   7  10      233.49      186.94     11.45 o 
  -8   7  10      411.49      404.21     16.15 o 
  -7   7  10      936.56      912.96     20.87 o 
  -6   7  10       61.06       59.02      8.55 o 
  -5   7  10       57.43       60.24      5.81 o 
  -4   7  10     1514.95     1423.98     45.70 o 
  -3   7  10      399.05      367.37     18.97 o 
  -2   7  10     2180.63     2079.97     34.33 o 
  -1   7  10      200.81      177.55     10.28 o 
   0   7  10      948.96      903.84     23.13 o 
   1   7  10      896.27      962.18     22.73 o 
   2   7  10     1292.56     1188.36     26.37 o 
   3   7  10      461.36      471.72     17.56 o 
   4   7  10      254.22      277.57     14.74 o 
   5   7  10       20.89       30.16      7.44 o 
   6   7  10       29.28       14.60     10.41 o 
   7   7  10       27.08       27.66      9.00 o 
   8   7  10      322.27      301.61     19.91 o 
   9   7  10       53.69       13.83     12.00 o 
 -17   8  10      130.06       79.72     22.92 o 
 -16   8  10      159.54      142.70     15.33 o 
 -15   8  10      291.44      266.59     18.32 o 
 -14   8  10      113.13      104.13     12.07 o 
 -13   8  10      238.62      190.96     13.93 o 
 -12   8  10      400.23      424.57     19.23 o 
 -11   8  10     3223.09     3241.71     66.86 o 
 -10   8  10       20.08       17.21      8.10 o 
  -9   8  10      279.88      284.88     15.67 o 
  -8   8  10      518.01      469.46     20.47 o 
  -7   8  10     4396.90     4440.05     74.17 o 
  -6   8  10        9.16        1.00      5.09 o 
  -5   8  10       48.66       67.97      7.29 o 
  -4   8  10      143.67      135.54     13.02 o 
  -3   8  10      199.56      187.44     14.45 o 
  -2   8  10      110.54       94.47     10.73 o 
  -1   8  10      352.48      308.23     18.59 o 
   0   8  10       65.71       73.32      7.83 o 
   1   8  10     1569.29     1468.31     29.21 o 
   2   8  10      895.02      836.86     24.95 o 
   3   8  10       29.51       35.14      7.03 o 
   4   8  10       42.08       38.46      9.33 o 
   5   8  10      149.67      130.84     12.54 o 
   6   8  10     1077.95     1006.90     29.07 o 
   7   8  10       29.84       39.37     12.98 o 
   8   8  10        0.02      -10.05     10.05 o 
 -16   9  10      187.06      131.77     14.69 o 
 -15   9  10      328.76      331.00     18.89 o 
 -14   9  10       50.59       16.80     12.08 o 
 -13   9  10     1397.57     1429.36     37.78 o 
 -12   9  10      109.07      119.17     13.40 o 
 -11   9  10     1504.26     1469.42     40.32 o 
 -10   9  10     1083.32     1039.64     36.28 o 
  -9   9  10     2045.58     1937.82     47.26 o 
  -8   9  10      134.34      128.13     12.89 o 
  -7   9  10      163.44      148.08     11.19 o 
  -6   9  10     3881.76     3928.96     58.78 o 
  -5   9  10     1290.36     1266.34     28.50 o 
  -4   9  10       92.74      103.05     11.95 o 
  -3   9  10      497.54      516.00     23.70 o 
  -2   9  10     3752.28     3660.67     65.88 o 
  -1   9  10     1279.57     1210.20     33.44 o 
   0   9  10       57.52       49.65      8.09 o 
   1   9  10      127.65      146.85     11.70 o 
   2   9  10       10.11       -0.43      7.98 o 
   3   9  10       87.96      104.76     12.42 o 
   4   9  10     2677.54     2595.56     55.50 o 
   5   9  10      748.33      766.88     31.34 o 
   6   9  10       47.79       34.13     14.49 o 
   7   9  10      692.65      740.97     37.70 o 
   8   9  10     1076.81     1172.03     49.02 o 
 -16  10  10      612.30      602.20     35.65 o 
 -15  10  10        3.32      -10.51     10.51 o 
 -14  10  10      187.96      171.47     16.36 o 
 -13  10  10       10.65        7.07     10.17 o 
 -12  10  10      303.93      326.46     20.42 o 
 -11  10  10      357.47      347.45     20.02 o 
 -10  10  10      326.97      287.71     17.65 o 
  -9  10  10      221.43      218.85     16.98 o 
  -8  10  10       84.99       72.20     12.73 o 
  -7  10  10       28.15       19.84      7.02 o 
  -6  10  10       25.86       30.15      7.36 o 
  -5  10  10      296.52      259.29     19.82 o 
  -4  10  10      167.45      137.73     13.76 o 
  -3  10  10      993.88      960.41     33.22 o 
  -2  10  10     1254.26     1206.04     37.66 o 
  -1  10  10      469.13      484.84     22.31 o 
   0  10  10      155.17      172.89     14.30 o 
   1  10  10      408.17      421.25     19.02 o 
   2  10  10      466.06      441.73     19.78 o 
   3  10  10      276.22      300.58     19.20 o 
   4  10  10        0.46       -0.13     10.71 o 
   5  10  10     1607.05     1652.18     45.75 o 
   6  10  10      650.38      644.27     34.59 o 
   7  10  10       58.79       64.98     18.58 o 
 -15  11  10      251.73      298.34     24.70 o 
 -14  11  10      442.85      437.87     25.27 o 
 -13  11  10      607.27      623.67     28.56 o 
 -12  11  10        2.84       -2.63     10.58 o 
 -11  11  10      824.52      820.34     30.60 o 
 -10  11  10     1205.38     1144.84     38.12 o 
  -9  11  10      697.22      686.36     28.67 o 
  -8  11  10      265.41      246.72     18.75 o 
  -7  11  10     2293.15     2378.42     57.04 o 
  -6  11  10      541.02      560.45     25.84 o 
  -5  11  10      234.89      221.62     19.14 o 
  -4  11  10      196.49      219.32     19.56 o 
  -3  11  10       40.34       42.65     10.42 o 
  -2  11  10       14.67       16.85     10.40 o 
  -1  11  10      898.64      933.10     31.28 o 
   0  11  10      936.13      915.01     33.92 o 
   1  11  10      494.10      450.23     25.26 o 
   2  11  10      120.92      114.50     14.46 o 
   3  11  10     1591.88     1580.36     62.03 o 
   4  11  10     1038.85     1041.77     40.70 o 
   5  11  10      225.00      264.66     22.59 o 
   6  11  10      331.25      327.97     22.40 o 
   7  11  10      406.37      432.74     28.73 o 
 -15  12  10       36.21       32.62     16.05 o 
 -14  12  10       48.88       22.31     15.58 o 
 -13  12  10     1339.89     1380.63     49.09 o 
 -12  12  10      852.44      790.24     45.20 o 
 -11  12  10      446.75      433.76     40.51 o 
 -10  12  10       31.94       42.49     14.00 o 
  -9  12  10      475.75      450.99     36.45 o 
  -8  12  10     4302.90     4442.30     73.00 o 
  -7  12  10      915.98      911.13     34.08 o 
  -6  12  10      493.81      455.93     28.22 o 
  -5  12  10      842.49      805.41     37.06 o 
  -4  12  10     5922.05     5996.29    106.72 o 
  -3  12  10     5604.77     5507.19    156.56 o 
  -2  12  10      622.91      605.38     28.87 o 
  -1  12  10     2263.94     2218.38     83.42 o 
   0  12  10      182.39      173.61     16.13 o 
   1  12  10      142.98      112.01     18.37 o 
   2  12  10      496.40      524.75     30.26 o 
   3  12  10      619.04      582.77     30.78 o 
   4  12  10       83.01       80.22     15.08 o 
   5  12  10      140.94      129.06     22.46 o 
   6  12  10      857.68     1008.82     42.77 o 
   7  12  10      422.99      452.64     41.42 o 
 -14  13  10      958.50     1024.95     46.50 o 
 -13  13  10     1107.29     1134.26     62.12 o 
 -12  13  10      262.92      281.49     23.06 o 
 -11  13  10       10.67      -14.24     14.24 o 
 -10  13  10      252.77      211.14     22.16 o 
  -9  13  10     1738.57     1686.97    126.74 o 
  -8  13  10      509.98      509.69     43.73 o 
  -7  13  10       89.24       67.25     13.30 o 
  -6  13  10       26.37       41.34     10.76 o 
  -5  13  10     1636.99     1639.66     53.14 o 
  -4  13  10       23.72        0.29     13.19 o 
  -3  13  10       60.10       37.79     27.49 o 
  -2  13  10      121.21      116.56     19.68 o 
  -1  13  10       48.59       38.26     11.02 o 
   0  13  10      290.98      313.89     21.83 o 
   1  13  10       29.74        8.16     24.96 o 
   2  13  10      578.83      504.49     29.06 o 
   3  13  10      577.05      638.75     33.37 o 
   4  13  10     1153.12     1298.48     47.42 o 
   5  13  10       16.13        6.98     13.07 o 
   6  13  10        2.33      -12.22     17.72 o 
 -14  14  10      185.57      178.40     30.29 o 
 -13  14  10      117.75       82.59     18.41 o 
 -12  14  10       17.93       15.56     19.43 o 
 -11  14  10       47.53       26.70     18.56 o 
 -10  14  10      254.45      229.34     31.02 o 
  -9  14  10     1644.35     1774.63     64.46 o 
  -8  14  10      483.98      565.79     37.19 o 
  -7  14  10       68.72       73.33     13.62 o 
  -6  14  10      523.53      520.81     37.34 o 
  -5  14  10      193.28      170.65     29.84 o 
  -4  14  10        1.39        1.21     11.83 o 
  -3  14  10      272.03      238.65     31.30 o 
  -2  14  10      989.88     1019.52     52.24 o 
  -1  14  10      501.29      486.76     31.62 o 
   0  14  10      477.16      416.61     25.28 o 
   1  14  10     1071.13      969.12     45.50 o 
   2  14  10     1461.35     1680.80     53.59 o 
   3  14  10      592.65      608.68     33.54 o 
   4  14  10      360.44      393.30     27.64 o 
   5  14  10      351.69      358.09     31.92 o 
 -13  15  10       69.65       72.38     29.41 o 
 -12  15  10       63.11       21.83     28.51 o 
 -11  15  10      231.78      253.09     33.39 o 
 -10  15  10        4.10      -18.77     18.77 o 
  -9  15  10      780.11      868.69     46.57 o 
  -8  15  10      490.04      486.57     35.49 o 
  -7  15  10     1038.12     1037.25     40.36 o 
  -6  15  10      259.51      285.99     29.14 o 
  -5  15  10      486.20      491.29     31.97 o 
  -4  15  10      824.92      775.03     46.02 o 
  -3  15  10       16.98        5.95     14.04 o 
  -2  15  10      385.46      359.71     32.64 o 
  -1  15  10      102.63       87.81     28.94 o 
   0  15  10      279.44      237.26     19.59 o 
   1  15  10       38.67       38.62     14.47 o 
   2  15  10      115.69      145.32     19.06 o 
   3  15  10       48.20       20.61     12.68 o 
   4  15  10      316.27      349.16     30.77 o 
 -12  16  10       37.58       13.81     27.37 o 
 -11  16  10      608.40      752.19    146.65 o 
 -10  16  10      158.70      170.83     30.22 o 
  -9  16  10       14.61       -0.42     17.12 o 
  -8  16  10       51.20       88.56     21.76 o 
  -7  16  10     1260.18     1315.13     57.33 o 
  -6  16  10      213.08      189.22     21.44 o 
  -5  16  10       61.71       46.22     16.59 o 
  -4  16  10      195.77      155.80     22.12 o 
  -3  16  10        0.10      -19.13     19.13 o 
  -2  16  10       22.07      -12.79     17.10 o 
  -1  16  10       73.66       59.63     18.12 o 
   0  16  10      435.81      427.71     32.43 o 
   1  16  10        0.10        9.95     14.35 o 
   2  16  10     1552.82     1811.40     62.21 o 
   3  16  10       47.72       63.59     20.68 o 
 -10  17  10      426.36      352.70     57.32 o 
  -9  17  10       40.12       44.04     16.96 o 
  -8  17  10       16.45       19.27     17.62 o 
  -7  17  10      369.90      474.28     36.59 o 
  -6  17  10       69.82       83.99     18.16 o 
  -5  17  10      192.99      229.21     28.03 o 
  -4  17  10       14.18      -11.31     17.62 o 
  -3  17  10       12.77       15.71     15.70 o 
  -2  17  10       28.30       32.24     26.08 o 
  -1  17  10       25.28        6.90     16.00 o 
   0  17  10      292.19      276.85     33.10 o 
   1  17  10       41.39       21.06     15.00 o 
   2  17  10        9.09        7.53     16.36 o 
  -9  18  10      874.25      934.22     62.65 o 
  -8  18  10      820.40      932.03     62.10 o 
  -7  18  10        0.37       14.20     19.27 o 
  -6  18  10       52.75       62.90     16.63 o 
  -5  18  10      400.24      476.07     40.22 o 
  -4  18  10      219.48      179.93     24.55 o 
  -3  18  10       11.54      -19.18     19.18 o 
  -2  18  10      131.94      179.11     46.25 o 
  -1  18  10      111.94       86.42     23.62 o 
   0  18  10      253.52      209.31     39.66 o 
   1  18  10       39.52       39.20     47.24 o 
  -6  19  10     1519.09     1632.79    111.72 o 
  -5  19  10       47.83       60.49     39.24 o 
  -4  19  10       90.25       85.57     20.24 o 
  -3  19  10        2.57      -16.31     16.60 o 
  -2  19  10      101.67       84.55     21.43 o 
 -18   1  11       83.96       61.50     15.92 o 
 -17   1  11      100.60       96.34     14.90 o 
 -16   1  11     1174.96     1178.35     42.04 o 
 -15   1  11      401.50      397.22     24.24 o 
 -14   1  11        6.60       -7.31     10.47 o 
 -13   1  11     1231.10     1273.08     36.17 o 
 -12   1  11      853.17      845.93     28.78 o 
 -11   1  11       13.15       12.53      7.88 o 
 -10   1  11     1146.33     1177.86     29.60 o 
  -9   1  11     1305.50     1375.47     31.35 o 
  -8   1  11     2042.57     2100.32     41.09 o 
  -7   1  11     1999.15     2195.35     39.08 o 
  -6   1  11     2338.35     2253.16     28.76 o 
  -5   1  11       25.37       25.47      3.73 o 
  -4   1  11      267.80      267.14      8.33 o 
  -3   1  11     1659.63     1647.91     21.58 o 
  -2   1  11      409.48      380.94     11.01 o 
  -1   1  11      113.39      110.90      8.02 o 
   0   1  11      267.91      274.28     12.23 o 
   1   1  11       57.29       60.25      7.10 o 
   2   1  11      633.59      666.60     21.18 o 
   3   1  11      130.07      129.55     10.36 o 
   4   1  11      182.23      190.44     18.12 o 
   5   1  11       19.14       12.73      9.67 o 
   6   1  11     1434.06     1366.81     46.53 o 
   7   1  11        3.19      -14.40     14.40 o 
   8   1  11      972.66      882.71     45.10 o 
   9   1  11       66.21       66.90     15.88 o 
 -18   2  11      711.83      760.77     39.89 o 
 -17   2  11        0.97        1.38     12.52 o 
 -16   2  11      860.35     1015.62     39.59 o 
 -15   2  11      226.94      232.03     17.70 o 
 -14   2  11      661.22      714.83     28.28 o 
 -13   2  11      475.86      458.72     22.20 o 
 -12   2  11        5.92        6.19      8.96 o 
 -11   2  11       36.71       49.38      9.53 o 
 -10   2  11      805.42      777.16     25.78 o 
  -9   2  11     1203.16     1187.87     25.90 o 
  -8   2  11     2504.65     2497.53     42.46 o 
  -7   2  11     2421.14     2338.04     41.11 o 
  -6   2  11     5191.76     5229.24     49.19 o 
  -5   2  11      528.06      530.71     12.36 o 
  -4   2  11     1998.36     2040.63     26.65 o 
  -3   2  11      500.99      481.36     12.51 o 
  -2   2  11      267.38      257.71      9.13 o 
  -1   2  11     2115.87     2167.10     38.87 o 
   0   2  11      388.78      403.77     17.12 o 
   1   2  11        9.22       12.67      8.18 o 
   2   2  11     1325.19     1337.19     29.87 o 
   3   2  11      632.10      671.50     22.78 o 
   4   2  11     1666.49     1773.13     42.45 o 
   5   2  11      203.21      180.79     19.70 o 
   6   2  11        0.95       24.21     13.20 o 
   7   2  11      171.36      134.27     19.78 o 
   8   2  11      472.44      451.79     37.51 o 
 -17   3  11      401.29      453.97     27.46 o 
 -16   3  11     2409.56     2468.56     77.90 o 
 -15   3  11      669.20      649.43     27.94 o 
 -14   3  11      215.10      194.56     15.42 o 
 -13   3  11        7.18       -7.57      9.32 o 
 -12   3  11     3429.49     3379.66     58.71 o 
 -11   3  11      271.20      262.41     16.58 o 
 -10   3  11       31.89       22.29      7.57 o 
  -9   3  11        2.96       -2.45      9.23 o 
  -8   3  11      590.89      591.98     20.24 o 
  -7   3  11       61.22       53.72      7.69 o 
  -6   3  11      124.03      118.28      5.09 o 
  -5   3  11       88.50       79.00      5.97 o 
  -4   3  11       72.64       52.25      4.52 o 
  -3   3  11      904.46      830.66     16.06 o 
  -2   3  11       47.51       49.75      6.31 o 
  -1   3  11       12.02       19.78      6.18 o 
   0   3  11      157.79      154.29     10.77 o 
   1   3  11      749.94      738.09     21.62 o 
   2   3  11       24.21       32.37      7.76 o 
   3   3  11       90.11       88.43     10.60 o 
   4   3  11       31.62       12.39      9.03 o 
   5   3  11      271.79      248.69     19.90 o 
   6   3  11     1404.25     1506.85     55.67 o 
   7   3  11       23.25       18.99     14.07 o 
   8   3  11        5.59        9.35     11.30 o 
 -17   4  11      107.77      104.52     14.74 o 
 -16   4  11       10.97       32.20     15.26 o 
 -15   4  11     1724.17     1774.79     45.78 o 
 -14   4  11     2563.71     2715.35     69.00 o 
 -13   4  11      136.74      101.89     12.39 o 
 -12   4  11     1257.51     1317.12     35.98 o 
 -11   4  11      135.70      119.74     11.81 o 
 -10   4  11      429.26      400.98     19.06 o 
  -9   4  11     1385.09     1451.98     30.72 o 
  -8   4  11      228.69      209.63     15.67 o 
  -7   4  11       26.61       28.01      6.36 o 
  -6   4  11      916.06      909.67     17.78 o 
  -5   4  11     2895.73     2854.67     34.34 o 
  -4   4  11     6228.41     6137.53     83.23 o 
  -3   4  11      139.47      163.90      9.33 o 
  -2   4  11     4304.98     4240.30     48.64 o 
  -1   4  11      350.55      339.15     13.11 o 
   0   4  11     3266.01     3332.15     50.07 o 
   1   4  11      820.32      854.62     25.48 o 
   2   4  11      337.93      330.10     16.78 o 
   3   4  11      441.06      435.12     19.57 o 
   4   4  11       50.07       21.77      8.39 o 
   5   4  11      667.26      654.70     25.16 o 
   6   4  11     1649.57     1655.99     41.52 o 
   7   4  11       88.03       93.46     13.01 o 
   8   4  11      742.54      765.88     33.32 o 
 -17   5  11      192.76      219.88     17.71 o 
 -16   5  11     1220.94     1275.73     39.73 o 
 -15   5  11       49.24       56.10     11.76 o 
 -14   5  11        6.62        6.19     10.03 o 
 -13   5  11      530.17      514.78     23.60 o 
 -12   5  11        9.25       -3.21      9.65 o 
 -11   5  11     2042.16     1948.53     51.64 o 
 -10   5  11     2057.76     2076.90     55.43 o 
  -9   5  11     1055.76     1022.07     27.41 o 
  -8   5  11     3548.92     3338.92     54.53 o 
  -7   5  11     2864.91     2721.33     43.32 o 
  -6   5  11      557.55      553.70     17.36 o 
  -5   5  11        2.56       -1.25      4.03 o 
  -4   5  11     3483.10     3433.35     42.89 o 
  -3   5  11     8859.14     8798.02    134.59 o 
  -2   5  11     1264.25     1222.96     25.59 o 
  -1   5  11     1046.64      987.40     22.46 o 
   0   5  11      897.50      785.85     20.90 o 
   1   5  11     5878.49     5808.12     86.01 o 
   2   5  11     3278.60     3398.80     54.38 o 
   3   5  11     2141.24     2022.22     42.04 o 
   4   5  11      142.70      125.32     10.71 o 
   5   5  11      183.47      166.79     14.44 o 
   6   5  11      335.47      350.25     19.76 o 
   7   5  11      234.45      211.65     16.55 o 
   8   5  11      208.75      202.66     22.19 o 
 -17   6  11        2.93        3.62     11.05 o 
 -16   6  11        8.46       -0.10     10.78 o 
 -15   6  11        9.48       10.86     10.68 o 
 -14   6  11     1390.70     1323.23     42.76 o 
 -13   6  11      143.09      145.69     14.33 o 
 -12   6  11      331.56      321.72     21.25 o 
 -11   6  11       38.34       29.72      8.58 o 
 -10   6  11     1004.74     1036.93     27.94 o 
  -9   6  11      774.58      729.54     22.72 o 
  -8   6  11     2729.79     2708.48     45.70 o 
  -7   6  11      316.78      288.14     16.96 o 
  -6   6  11      484.63      500.06     16.71 o 
  -5   6  11       12.18        6.98      5.84 o 
  -4   6  11      367.47      321.95     22.79 o 
  -3   6  11      444.21      431.81     20.37 o 
  -2   6  11      491.68      468.93     15.78 o 
  -1   6  11        2.31        2.23      5.34 o 
   0   6  11     3129.86     2850.66     44.17 o 
   1   6  11        3.86       25.77      7.61 o 
   2   6  11      704.81      685.62     23.81 o 
   3   6  11       28.10       36.05      9.51 o 
   4   6  11      485.55      455.27     21.31 o 
   5   6  11       40.42       27.28      9.97 o 
   6   6  11       28.45       17.97     11.23 o 
   7   6  11      159.83      162.12     16.69 o 
   8   6  11      359.88      394.24     24.69 o 
 -17   7  11      459.90      413.27     28.92 o 
 -16   7  11      443.28      479.14     25.03 o 
 -15   7  11      160.92      181.88     16.70 o 
 -14   7  11     1498.58     1510.54     41.49 o 
 -13   7  11     2856.87     2894.02     56.50 o 
 -12   7  11      601.80      682.57     26.71 o 
 -11   7  11      530.34      504.73     19.80 o 
 -10   7  11      710.33      730.94     22.74 o 
  -9   7  11     1233.78     1212.82     29.24 o 
  -8   7  11        4.90       10.97      8.85 o 
  -7   7  11     1276.55     1341.15     50.88 o 
  -6   7  11       21.35       21.62      6.44 o 
  -5   7  11       39.89       49.64      8.15 o 
  -4   7  11        4.67       14.93     11.00 o 
  -3   7  11     3378.68     3299.62     83.98 o 
  -2   7  11      198.56      202.28     13.90 o 
  -1   7  11       11.37        5.57      7.86 o 
   0   7  11      149.56      151.49     18.10 o 
   1   7  11      355.95      340.23     15.94 o 
   2   7  11       31.58       43.95      9.87 o 
   3   7  11     3153.85     3211.81     81.29 o 
   4   7  11     1686.64     1829.79     41.94 o 
   5   7  11        2.27      -10.07     10.07 o 
   6   7  11      234.68      182.15     16.77 o 
   7   7  11     1511.68     1641.65     54.20 o 
 -16   8  11       40.71       27.87     10.34 o 
 -15   8  11      124.21       87.95     15.20 o 
 -14   8  11        1.85        9.22      8.93 o 
 -13   8  11      718.13      717.11     25.62 o 
 -12   8  11     1458.85     1478.90     35.06 o 
 -11   8  11      529.25      501.40     19.90 o 
 -10   8  11     1303.00     1270.75     53.15 o 
  -9   8  11       40.63       36.00      9.91 o 
  -8   8  11      504.67      450.01     38.12 o 
  -7   8  11        9.28       16.57     13.20 o 
  -6   8  11     2041.82     2020.34     41.59 o 
  -5   8  11       58.46       26.27      7.61 o 
  -4   8  11     1353.21     1308.36     36.85 o 
  -3   8  11      371.82      386.84     20.74 o 
  -2   8  11      448.88      460.66     20.44 o 
  -1   8  11       37.07       26.45      7.58 o 
   0   8  11      255.57      247.37     14.62 o 
   1   8  11      539.53      491.45     22.86 o 
   2   8  11      580.10      556.34     24.68 o 
   3   8  11      365.00      356.11     24.31 o 
   4   8  11     2276.52     2343.08     61.36 o 
   5   8  11       12.45       -9.20     11.52 o 
   6   8  11      159.87      191.60     20.82 o 
   7   8  11      317.07      292.48     32.21 o 
 -16   9  11       52.12       32.77     11.65 o 
 -15   9  11      118.79       94.32     11.32 o 
 -14   9  11      238.41      222.75     22.68 o 
 -13   9  11      795.94      808.85     29.89 o 
 -12   9  11      186.28      164.78     14.11 o 
 -11   9  11      358.83      381.79     20.89 o 
 -10   9  11       88.81       91.39     13.72 o 
  -9   9  11      155.93      196.10     29.73 o 
  -8   9  11       97.24       91.72     27.17 o 
  -7   9  11     1557.83     1576.48     47.23 o 
  -6   9  11        1.15        0.73      7.29 o 
  -5   9  11      321.74      268.79     19.96 o 
  -4   9  11       47.39       42.73      9.43 o 
  -3   9  11      825.47      749.15     45.20 o 
  -2   9  11      359.91      363.84     19.24 o 
  -1   9  11        1.48        2.21      8.01 o 
   0   9  11      389.81      364.37     19.56 o 
   1   9  11      197.29      158.83     12.81 o 
   2   9  11      148.30      146.55     14.61 o 
   3   9  11      384.23      378.26     25.89 o 
   4   9  11      393.08      411.90     41.70 o 
   5   9  11      310.18      264.68     23.14 o 
   6   9  11       45.09       44.10     15.18 o 
   7   9  11       18.03       27.61     18.63 o 
 -15  10  11       91.86       81.02     12.93 o 
 -14  10  11       26.16       14.03      9.33 o 
 -13  10  11       65.77       54.41     10.60 o 
 -12  10  11      905.10      816.91     33.93 o 
 -11  10  11       84.43       82.10     17.09 o 
 -10  10  11      259.44      243.16     22.98 o 
  -9  10  11      550.66      558.68     35.47 o 
  -8  10  11      581.05      544.87     35.58 o 
  -7  10  11       65.41       66.71     13.22 o 
  -6  10  11       53.37       60.60      9.21 o 
  -5  10  11     2761.79     2778.41     58.26 o 
  -4  10  11      223.83      208.54     16.95 o 
  -3  10  11       18.81       19.11      9.48 o 
  -2  10  11      647.44      621.26     28.00 o 
  -1  10  11     1589.28     1634.17     70.25 o 
   0  10  11       14.49       11.54      8.34 o 
   1  10  11        0.97       -8.31      8.31 o 
   2  10  11      123.71      116.16     14.02 o 
   3  10  11        0.61       -7.08     10.33 o 
   4  10  11      358.46      401.58     27.24 o 
   5  10  11     1010.04      959.12     51.11 o 
   6  10  11      616.92      737.22     43.43 o 
 -15  11  11      588.98      647.98     52.32 o 
 -14  11  11      427.26      482.44     36.70 o 
 -13  11  11        3.80        5.81     14.78 o 
 -12  11  11      432.12      402.82     32.61 o 
 -11  11  11       27.74       -3.80     19.26 o 
 -10  11  11      551.13      564.81     45.28 o 
  -9  11  11       42.35       21.37     17.71 o 
  -8  11  11      671.88      668.63     37.48 o 
  -7  11  11     2438.59     2560.07    106.68 o 
  -6  11  11      174.52      171.37     13.94 o 
  -5  11  11      579.24      504.98     26.50 o 
  -4  11  11      485.36      460.75     28.57 o 
  -3  11  11     1930.34     1949.55     60.72 o 
  -2  11  11     3825.01     3622.50     70.95 o 
  -1  11  11      444.55      416.44     22.03 o 
   0  11  11     2109.91     2155.39     49.27 o 
   1  11  11      141.86      133.34     13.74 o 
   2  11  11       29.98       26.07      9.68 o 
   3  11  11      336.19      351.37     22.68 o 
   4  11  11       48.57       45.98     14.49 o 
   5  11  11       44.36       61.14     15.76 o 
   6  11  11      231.55      293.39     50.79 o 
 -14  12  11        4.00       60.44     24.36 o 
 -13  12  11       17.60       14.66     16.48 o 
 -12  12  11      645.67      632.87     69.22 o 
 -11  12  11        2.21      -18.78     21.76 o 
 -10  12  11       68.79       51.90     27.26 o 
  -9  12  11       81.81       62.84     25.88 o 
  -8  12  11      527.91      590.77     56.71 o 
  -7  12  11     1305.02     1291.84     52.55 o 
  -6  12  11       23.71        7.61      9.52 o 
  -5  12  11       85.06       77.86     12.82 o 
  -4  12  11      141.27      142.06     16.07 o 
  -3  12  11      186.01      154.27     17.96 o 
  -2  12  11        3.15        6.91      9.98 o 
  -1  12  11        9.94       14.45      9.14 o 
   0  12  11      109.04      111.64     13.67 o 
   1  12  11      122.82      142.02     15.07 o 
   2  12  11       73.03       71.99     13.14 o 
   3  12  11       57.14       30.66     11.05 o 
   4  12  11       68.35       60.89     19.80 o 
   5  12  11       80.74       83.15     19.88 o 
 -14  13  11        1.30      -13.34     17.69 o 
 -13  13  11       21.30       38.75     21.89 o 
 -12  13  11     1021.69     1092.19    117.13 o 
 -11  13  11      462.77      422.88     90.77 o 
 -10  13  11      177.95      144.23     42.81 o 
  -9  13  11      525.36      526.79     46.20 o 
  -8  13  11     1597.55     1703.01     62.36 o 
  -7  13  11       18.98       11.16     12.97 o 
  -6  13  11       13.41       19.37     10.09 o 
  -5  13  11        2.04       -4.31     10.74 o 
  -4  13  11      161.96      149.37     16.34 o 
  -3  13  11      106.10      113.59     16.68 o 
  -2  13  11      651.53      653.52     30.91 o 
  -1  13  11     1048.41      970.24     34.71 o 
   0  13  11     1712.98     1634.13     44.88 o 
   1  13  11      479.20      426.57     24.84 o 
   2  13  11     1073.03     1118.00     40.02 o 
   3  13  11      140.20      141.89     16.14 o 
   4  13  11       13.43        5.02     13.81 o 
 -13  14  11       78.20       47.87     31.38 o 
 -12  14  11     1127.42     1192.70     69.56 o 
 -11  14  11      288.43      239.50     34.31 o 
 -10  14  11       14.82        8.91     25.13 o 
  -9  14  11     1477.40     1526.60     77.80 o 
  -8  14  11      153.96      215.33     26.30 o 
  -7  14  11     1138.71     1182.42     52.68 o 
  -6  14  11        2.62        4.37     14.02 o 
  -5  14  11     1164.04     1150.76     53.34 o 
  -4  14  11      565.19      532.85     32.73 o 
  -3  14  11       74.64       36.93     11.89 o 
  -2  14  11      223.19      246.27     20.61 o 
  -1  14  11     1485.89     1406.98     42.52 o 
   0  14  11       88.62       66.56     13.45 o 
   1  14  11      134.47      160.30     24.73 o 
   2  14  11        0.35       -5.80     13.08 o 
   3  14  11      376.68      374.51     29.86 o 
   4  14  11       54.65       42.99     27.62 o 
 -12  15  11      217.99      140.90     35.84 o 
 -11  15  11        1.39      -20.05     22.94 o 
 -10  15  11      490.87      464.43     45.62 o 
  -9  15  11        7.05      -16.48     16.48 o 
  -8  15  11      237.10      226.54     26.39 o 
  -7  15  11       58.31       39.87     15.50 o 
  -6  15  11      997.21      978.27     81.63 o 
  -5  15  11      312.04      325.94     26.99 o 
  -4  15  11      651.79      613.09     36.20 o 
  -3  15  11     1514.43     1469.11     68.37 o 
  -2  15  11      423.94      385.55     30.08 o 
  -1  15  11       14.30       -2.00     14.33 o 
   0  15  11      191.87      204.98     24.07 o 
   1  15  11      503.90      541.50     36.51 o 
   2  15  11       34.75       19.62     12.71 o 
   3  15  11      150.71      121.42     23.80 o 
 -11  16  11      425.20      460.61     65.10 o 
 -10  16  11      681.83      627.77    101.05 o 
  -9  16  11      338.81      414.20     34.67 o 
  -8  16  11      198.90      261.16     29.18 o 
  -7  16  11      826.74      856.18     48.03 o 
  -6  16  11     1459.90     1485.87     74.21 o 
  -5  16  11      649.69      720.13     39.91 o 
  -4  16  11      138.96      115.42     18.25 o 
  -3  16  11       57.86       34.07     13.20 o 
  -2  16  11      190.63      149.45     19.18 o 
  -1  16  11      393.37      408.38     33.50 o 
   0  16  11     1070.16     1139.50     52.09 o 
   1  16  11      560.86      670.35    100.01 o 
   2  16  11       25.09        9.93     13.79 o 
  -9  17  11      120.36      144.37     27.15 o 
  -8  17  11      121.02      100.35     21.53 o 
  -7  17  11      224.88      287.75     34.31 o 
  -6  17  11      218.48      175.71     35.34 o 
  -5  17  11      165.60      134.38     50.16 o 
  -4  17  11        5.23      -16.15     16.15 o 
  -3  17  11        6.19       -2.55     18.71 o 
  -2  17  11      592.64      536.74     42.76 o 
  -1  17  11       66.13       36.73     16.60 o 
   0  17  11      133.19       83.31     24.04 o 
  -7  18  11      106.23       89.66     33.88 o 
  -6  18  11      204.74      241.35     44.23 o 
  -5  18  11        9.11       15.83     22.81 o 
  -4  18  11       44.34       26.89     13.99 o 
  -3  18  11      179.33      128.25     22.78 o 
 -17   0  12        4.41        7.19     19.80 o 
 -16   0  12     1794.00     1733.16     82.27 o 
 -15   0  12      241.65      201.39     28.97 o 
 -14   0  12      388.66      357.35     35.94 o 
 -13   0  12        2.27       29.29     16.74 o 
 -12   0  12     9845.87    10092.86    157.78 o 
 -11   0  12       32.73       31.80     13.51 o 
 -10   0  12      392.72      367.37     26.05 o 
  -9   0  12      201.09      234.16     26.07 o 
  -8   0  12    11969.89    12606.60    272.78 o 
  -7   0  12     9762.21    10150.16    189.33 o 
  -6   0  12      151.16      162.94     18.10 o 
  -5   0  12     2036.47     2063.62     32.48 o 
  -4   0  12      782.11      771.44     22.74 o 
  -3   0  12     1809.67     1828.02     35.74 o 
  -2   0  12     1311.85     1319.08     30.25 o 
  -1   0  12     1491.37     1464.49     39.51 o 
   0   0  12       27.43       24.76      8.82 o 
   1   0  12     4727.08     4813.59     79.40 o 
   2   0  12      384.92      419.63     23.32 o 
   3   0  12     4549.88     4755.53    136.12 o 
   4   0  12       10.82       -4.32     13.63 o 
   5   0  12       28.20      -12.83     17.20 o 
   6   0  12      435.66      378.26     36.87 o 
   7   0  12      136.69       69.00     29.43 o 
 -17   1  12     1417.93     1511.54     50.06 o 
 -16   1  12       95.80       99.10     15.64 o 
 -15   1  12      627.50      616.87     30.29 o 
 -14   1  12      113.87      101.01     12.24 o 
 -13   1  12      800.64      836.22     30.22 o 
 -12   1  12      847.95      904.54     28.54 o 
 -11   1  12      643.01      639.71     23.34 o 
 -10   1  12      396.69      420.29     18.82 o 
  -9   1  12       37.27       46.82      9.80 o 
  -8   1  12      167.16      189.29     14.26 o 
  -7   1  12      209.79      237.88     15.26 o 
  -6   1  12      693.63      701.71     17.94 o 
  -5   1  12      130.18      124.14      6.77 o 
  -4   1  12     1933.39     1895.17     23.87 o 
  -3   1  12        2.53        0.19      3.93 o 
  -2   1  12      324.34      313.93     11.80 o 
  -1   1  12      637.16      696.89     19.26 o 
   0   1  12       98.82       95.07      8.60 o 
   1   1  12      227.29      210.76     13.04 o 
   2   1  12        1.67       -7.48      7.48 o 
   3   1  12      524.79      542.70     22.51 o 
   4   1  12        7.82        6.59     11.07 o 
   5   1  12      158.16      149.18     19.60 o 
   6   1  12       69.76       19.15     29.85 o 
   7   1  12       16.87       11.13     20.65 o 
 -17   2  12      391.20      376.00     25.95 o 
 -16   2  12      184.20      236.51     21.58 o 
 -15   2  12       53.32       54.98     11.48 o 
 -14   2  12      198.40      191.35     17.16 o 
 -13   2  12      936.82      977.05     41.82 o 
 -12   2  12        1.99        4.36      8.74 o 
 -11   2  12       17.87       15.99      8.83 o 
 -10   2  12        4.97       22.62      8.64 o 
  -9   2  12       12.21       21.92      7.17 o 
  -8   2  12      102.94       99.04      9.57 o 
  -7   2  12       33.42       30.86      7.52 o 
  -6   2  12     1399.74     1467.53     29.72 o 
  -5   2  12     3150.29     3210.83     35.50 o 
  -4   2  12      394.24      397.20     12.71 o 
  -3   2  12     1168.83     1169.49     21.15 o 
  -2   2  12     1933.72     1964.69     30.89 o 
  -1   2  12     1430.23     1463.33     30.12 o 
   0   2  12      780.79      735.60     23.59 o 
   1   2  12     1817.63     1842.55     39.66 o 
   2   2  12     1830.08     2002.07     40.70 o 
   3   2  12       49.99       75.51     11.40 o 
   4   2  12        9.48       -8.64     10.67 o 
   5   2  12       65.01       50.73     16.55 o 
   6   2  12     1451.09     1470.77     61.05 o 
   7   2  12      363.19      432.84     32.08 o 
 -17   3  12      809.72      851.42     50.40 o 
 -16   3  12       53.96       59.49     11.65 o 
 -15   3  12       24.49        9.51      9.90 o 
 -14   3  12     1339.43     1399.96     40.11 o 
 -13   3  12      294.41      306.24     20.24 o 
 -12   3  12        5.73       -2.80      9.01 o 
 -11   3  12      889.83      898.58     29.61 o 
 -10   3  12     2341.03     2367.96     59.42 o 
  -9   3  12     2509.82     2542.08     48.39 o 
  -8   3  12      603.82      564.88     20.66 o 
  -7   3  12      133.42      127.51      8.80 o 
  -6   3  12      281.22      260.90     11.65 o 
  -5   3  12      819.14      828.06     21.26 o 
  -4   3  12      669.33      659.62     20.00 o 
  -3   3  12        5.03       -0.01      5.46 o 
  -2   3  12      353.62      365.23     14.68 o 
  -1   3  12       28.96       34.28      6.76 o 
   0   3  12     3456.40     3417.90     50.48 o 
   1   3  12     2450.32     2619.48     42.93 o 
   2   3  12        4.56       19.22      9.15 o 
   3   3  12        0.56        3.39      8.89 o 
   4   3  12      556.68      592.24     29.17 o 
   5   3  12     1226.73     1404.03     44.38 o 
   6   3  12       19.77       28.72     12.16 o 
   7   3  12       54.03       46.50     14.18 o 
 -17   4  12       28.84       22.14     13.58 o 
 -16   4  12        1.78        3.67     13.82 o 
 -15   4  12     2468.63     2702.16     57.86 o 
 -14   4  12      300.92      294.27     19.65 o 
 -13   4  12     1252.45     1233.70     44.13 o 
 -12   4  12       11.08       14.37      9.66 o 
 -11   4  12     1901.30     1964.31     43.89 o 
 -10   4  12     1066.28     1059.45     33.64 o 
  -9   4  12        4.18        7.31      7.42 o 
  -8   4  12      390.47      383.41     18.39 o 
  -7   4  12      296.99      313.91     16.06 o 
  -6   4  12      143.93       99.56     12.87 o 
  -5   4  12      373.49      348.20     16.70 o 
  -4   4  12      855.69      846.35     23.27 o 
  -3   4  12      594.48      612.13     21.08 o 
  -2   4  12      136.32      135.33     10.40 o 
  -1   4  12      905.87      926.73     25.77 o 
   0   4  12      575.95      589.51     21.48 o 
   1   4  12       10.67       15.09      7.40 o 
   2   4  12       19.26       27.92      8.31 o 
   3   4  12      828.32      782.07     31.13 o 
   4   4  12      508.14      559.94     25.89 o 
   5   4  12      245.64      236.71     18.86 o 
   6   4  12        1.22      -11.24     11.24 o 
   7   4  12       46.01       64.79     16.04 o 
 -17   5  12        4.50        1.56     15.35 o 
 -16   5  12       38.47       29.77     11.46 o 
 -15   5  12       71.46       59.10     11.82 o 
 -14   5  12      367.97      412.61     22.86 o 
 -13   5  12      262.53      247.22     22.48 o 
 -12   5  12      472.07      471.59     22.54 o 
 -11   5  12      581.77      570.32     23.92 o 
 -10   5  12     1552.99     1525.84     46.21 o 
  -9   5  12      134.68      114.89     11.09 o 
  -8   5  12       11.69       13.43      6.81 o 
  -7   5  12      120.92      106.86     13.09 o 
  -6   5  12      736.99      802.46     32.67 o 
  -5   5  12       33.72       33.97      8.27 o 
  -4   5  12     1158.16     1160.96     32.24 o 
  -3   5  12      505.17      496.01     22.28 o 
  -2   5  12     2233.12     2184.19     46.54 o 
  -1   5  12      376.41      382.89     20.04 o 
   0   5  12      624.84      662.46     23.07 o 
   1   5  12       24.65       32.70      8.95 o 
   2   5  12       78.56       58.35      8.96 o 
   3   5  12      129.43      108.75     11.24 o 
   4   5  12      179.42      222.34     18.80 o 
   5   5  12       33.16       48.86     16.20 o 
   6   5  12      144.08      152.55     16.47 o 
   7   5  12      410.05      444.53     31.99 o 
 -16   6  12       59.08       31.82     12.12 o 
 -15   6  12      606.84      609.27     27.74 o 
 -14   6  12        4.63       -6.71     10.35 o 
 -13   6  12     1564.47     1593.81     42.18 o 
 -12   6  12      170.89      178.23     15.67 o 
 -11   6  12       47.14       43.67      9.29 o 
 -10   6  12       53.08       22.94     12.72 o 
  -9   6  12      877.94      926.80     29.30 o 
  -8   6  12      457.74      437.77     25.29 o 
  -7   6  12       19.34       32.14     12.31 o 
  -6   6  12      196.72      164.20     20.38 o 
  -5   6  12      141.01      108.25     10.06 o 
  -4   6  12      157.50      180.73     13.47 o 
  -3   6  12     2045.80     2141.52     50.98 o 
  -2   6  12       56.37       60.10     10.93 o 
  -1   6  12      205.73      192.94     15.85 o 
   0   6  12      156.61      171.34     15.27 o 
   1   6  12       65.65       67.43     11.70 o 
   2   6  12      516.89      529.32     25.50 o 
   3   6  12      483.30      497.76     25.65 o 
   4   6  12     1040.46     1052.59     43.83 o 
   5   6  12     1127.05     1150.44     50.49 o 
   6   6  12       73.87       67.62     20.48 o 
 -16   7  12        0.60       -7.51     11.77 o 
 -15   7  12        5.66       -6.75      9.30 o 
 -14   7  12      696.93      672.37     28.45 o 
 -13   7  12      305.35      270.86     18.15 o 
 -12   7  12      146.56      152.41     14.45 o 
 -11   7  12      238.70      193.21     15.80 o 
 -10   7  12     1852.62     1867.60     44.99 o 
  -9   7  12     1008.11      945.16     45.34 o 
  -8   7  12       80.23       78.83     15.53 o 
  -7   7  12       77.20       94.12     16.35 o 
  -6   7  12      222.30      252.75     24.48 o 
  -5   7  12      843.25      934.57     27.99 o 
  -4   7  12      491.26      533.50     24.42 o 
  -3   7  12      175.49      137.23     11.32 o 
  -2   7  12      439.60      432.09     23.57 o 
  -1   7  12       20.05        2.32     10.87 o 
   0   7  12      484.59      557.96     28.22 o 
   1   7  12      910.66      911.66     35.94 o 
   2   7  12        7.40       12.03     10.07 o 
   3   7  12        1.82        4.89     11.26 o 
   4   7  12        3.50       13.57     14.11 o 
   5   7  12      378.68      385.06     38.04 o 
   6   7  12      100.47      126.32     18.69 o 
 -16   8  12       15.55        3.39     10.94 o 
 -15   8  12      208.93      197.71     16.98 o 
 -14   8  12       52.27       33.69     10.34 o 
 -13   8  12       13.54        1.51      8.79 o 
 -12   8  12      397.23      345.77     19.78 o 
 -11   8  12     1518.87     1481.42     49.81 o 
 -10   8  12      381.11      375.57     30.91 o 
  -9   8  12      273.95      263.80     25.10 o 
  -8   8  12      752.26      763.02     41.36 o 
  -7   8  12      897.24      905.55     44.34 o 
  -6   8  12       94.96       99.10     13.37 o 
  -5   8  12       39.95       37.48     10.98 o 
  -4   8  12      197.41      186.43     17.56 o 
  -3   8  12      356.27      356.71     24.01 o 
  -2   8  12        1.90      -10.62     10.62 o 
  -1   8  12       20.01       -3.30      9.49 o 
   0   8  12      122.37      101.24     14.22 o 
   1   8  12     1267.66     1381.57     54.30 o 
   2   8  12      697.00      691.99     35.61 o 
   3   8  12       20.36       37.42     12.02 o 
   4   8  12       15.02       29.73     14.18 o 
   5   8  12      990.18     1069.53     48.29 o 
   6   8  12      236.04      188.11     23.83 o 
 -15   9  12      102.37      114.37     15.55 o 
 -14   9  12      436.09      429.42     26.29 o 
 -13   9  12       62.33       34.34     16.81 o 
 -12   9  12      161.99      141.68     17.41 o 
 -11   9  12     2581.08     2427.28     64.56 o 
 -10   9  12      424.67      448.68     33.23 o 
  -9   9  12      299.05      294.25     27.76 o 
  -8   9  12     2970.91     2985.90     83.30 o 
  -7   9  12      147.07      154.46     21.01 o 
  -6   9  12     1914.26     1961.56     66.98 o 
  -5   9  12       25.70        6.47      9.25 o 
  -4   9  12     2071.12     2102.82     52.76 o 
  -3   9  12     1769.26     1878.41     47.73 o 
  -2   9  12      709.60      691.40     26.66 o 
  -1   9  12     3273.50     3261.29    108.47 o 
   0   9  12     1449.40     1412.39     49.21 o 
   1   9  12       80.45       66.86     12.29 o 
   2   9  12       29.55       10.87     12.64 o 
   3   9  12       50.05       78.11     14.96 o 
   4   9  12      599.91      581.88     29.68 o 
   5   9  12        2.72        7.44     13.42 o 
 -15  10  12       63.28       14.89     20.43 o 
 -14  10  12      255.28      261.93     24.65 o 
 -13  10  12      120.70      133.42     19.61 o 
 -12  10  12      609.17      594.79     53.99 o 
 -11  10  12     2771.58     2592.79    122.70 o 
 -10  10  12        0.76      -17.48     17.48 o 
  -9  10  12      310.87      332.69     29.85 o 
  -8  10  12      159.43      183.18     38.21 o 
  -7  10  12     1557.61     1575.15     49.32 o 
  -6  10  12      248.52      249.63     21.28 o 
  -5  10  12      136.96      148.71     18.60 o 
  -4  10  12      117.34       94.21     12.72 o 
  -3  10  12       78.98       87.05     12.56 o 
  -2  10  12        2.72       13.97     10.80 o 
  -1  10  12        5.37        4.60     13.65 o 
   0  10  12       13.96       -5.12      9.48 o 
   1  10  12      307.45      290.60     22.74 o 
   2  10  12       75.99       40.05     12.76 o 
   3  10  12      527.19      572.03     32.09 o 
   4  10  12        3.18      -12.80     13.35 o 
   5  10  12        2.08        3.93     14.97 o 
 -14  11  12       11.03        3.65     13.34 o 
 -13  11  12      709.42      748.28     45.95 o 
 -12  11  12      297.82      257.07     31.52 o 
 -11  11  12       29.41        4.72     14.79 o 
 -10  11  12      473.59      371.00     53.26 o 
  -9  11  12     2702.38     2801.98    101.10 o 
  -8  11  12      138.46       98.32     18.58 o 
  -7  11  12      673.74      608.22     31.46 o 
  -6  11  12      144.81      140.37     18.88 o 
  -5  11  12      333.14      331.51     26.98 o 
  -4  11  12      104.45       93.11     13.40 o 
  -3  11  12      209.80      227.05     21.60 o 
  -2  11  12      309.86      285.54     18.77 o 
  -1  11  12      120.75      111.67     13.26 o 
   0  11  12        5.59      -10.28     10.78 o 
   1  11  12      337.57      386.26     27.12 o 
   2  11  12      775.32      762.53     37.51 o 
   3  11  12      168.69      194.86     23.97 o 
   4  11  12      805.01      785.40     38.75 o 
 -14  12  12      218.39      227.28     47.36 o 
 -13  12  12      773.11      811.38     67.84 o 
 -12  12  12      234.29      241.33     44.40 o 
 -11  12  12      500.61      441.32     51.62 o 
 -10  12  12        9.30        1.50     16.44 o 
  -9  12  12      273.94      219.38     28.92 o 
  -8  12  12      735.17      710.11     35.53 o 
  -7  12  12        1.95       14.87     11.36 o 
  -6  12  12      995.20     1032.74     41.57 o 
  -5  12  12     4180.46     4129.02     96.58 o 
  -4  12  12     1138.53     1142.86     40.24 o 
  -3  12  12      973.04      999.06     37.78 o 
  -2  12  12      590.90      649.18     28.13 o 
  -1  12  12     2856.21     2785.48     63.36 o 
   0  12  12       28.57       13.06     12.04 o 
   1  12  12     1498.14     1563.27     54.82 o 
   2  12  12      992.35     1032.88     69.48 o 
   3  12  12        7.19        7.33     13.37 o 
   4  12  12       64.75       69.24     28.31 o 
 -13  13  12      457.64      583.64     71.80 o 
 -12  13  12      260.02      318.93     49.96 o 
 -11  13  12      219.58      230.32     33.61 o 
 -10  13  12        4.58       30.65     19.97 o 
  -9  13  12      736.89      681.50     58.98 o 
  -8  13  12       10.61       -4.16     12.53 o 
  -7  13  12       76.47       71.15     14.52 o 
  -6  13  12      534.22      550.95     31.64 o 
  -5  13  12      423.51      419.73     44.44 o 
  -4  13  12      524.11      496.83     39.01 o 
  -3  13  12       19.15       -2.75     11.07 o 
  -2  13  12       17.91        6.73     10.73 o 
  -1  13  12       87.51       89.66     13.27 o 
   0  13  12       96.98       87.73     18.99 o 
   1  13  12        2.73        3.53     14.48 o 
   2  13  12       44.37       27.99     13.47 o 
   3  13  12      270.54      185.41     23.26 o 
 -12  14  12      846.84      838.30     83.29 o 
 -11  14  12      461.66      559.87     49.48 o 
 -10  14  12      232.94      245.36     34.45 o 
  -9  14  12      349.51      348.88     95.22 o 
  -8  14  12     1884.67     2009.93     70.76 o 
  -7  14  12      791.78      803.41     44.86 o 
  -6  14  12      251.59      232.67     22.98 o 
  -5  14  12      340.09      343.77     31.20 o 
  -4  14  12      534.20      522.94     35.73 o 
  -3  14  12      180.64      174.37     22.23 o 
  -2  14  12      138.57      109.61     13.73 o 
  -1  14  12       29.01       33.78     13.16 o 
   0  14  12      237.60      287.57     23.67 o 
   1  14  12       52.12        7.52     12.74 o 
   2  14  12       77.05       90.34     21.76 o 
 -11  15  12      319.84      331.15     57.18 o 
 -10  15  12        9.56       16.40     22.23 o 
  -9  15  12       71.92       76.16     59.01 o 
  -8  15  12      226.20      212.57     26.20 o 
  -7  15  12      185.04      218.52     26.69 o 
  -6  15  12      115.08      118.47     21.05 o 
  -5  15  12        3.95       -6.60     13.10 o 
  -4  15  12      175.28      209.61     29.46 o 
  -3  15  12      247.67      232.83     20.64 o 
  -2  15  12      112.76       74.75     13.61 o 
  -1  15  12      156.20      168.32     22.66 o 
   0  15  12       48.61       57.54     16.10 o 
   1  15  12      124.60      140.88     72.34 o 
  -9  16  12      125.32      163.35     38.75 o 
  -8  16  12     1270.87     1418.26     62.99 o 
  -7  16  12       15.32        5.71     13.78 o 
  -6  16  12       30.64       26.01     14.84 o 
  -5  16  12       25.25       -5.68     23.00 o 
  -4  16  12      917.20      847.45     53.30 o 
  -3  16  12        1.83       -9.71     15.91 o 
  -2  16  12      314.99      300.55     32.73 o 
  -1  16  12       12.71       24.98     15.91 o 
  -6  17  12       98.02      102.35     29.50 o 
  -5  17  12      126.80       94.42     33.57 o 
  -4  17  12        0.44      -19.15     19.15 o 
 -17   1  13       56.37       67.03     18.28 o 
 -16   1  13     1634.69     1652.08     57.45 o 
 -15   1  13        3.56       -4.27     17.80 o 
 -14   1  13      206.20      217.08     17.42 o 
 -13   1  13      282.15      234.23     17.27 o 
 -12   1  13     2065.31     2142.42     48.31 o 
 -11   1  13     1029.90     1075.75     32.82 o 
 -10   1  13     1890.58     1892.99     54.47 o 
  -9   1  13      950.13     1046.80     35.98 o 
  -8   1  13       90.65       98.59     14.02 o 
  -7   1  13     1187.20     1183.76     32.14 o 
  -6   1  13      342.85      355.58     17.69 o 
  -5   1  13      318.24      319.74     14.03 o 
  -4   1  13      920.36      905.39     22.50 o 
  -3   1  13     1973.34     2001.60     33.09 o 
  -2   1  13      484.44      510.11     15.90 o 
  -1   1  13      126.62      139.71     10.22 o 
   0   1  13      489.54      478.45     18.51 o 
   1   1  13      155.45      152.60     11.66 o 
   2   1  13      214.88      234.22     16.11 o 
   3   1  13        1.35       15.55     20.88 o 
   4   1  13     1754.06     1903.22     62.96 o 
   5   1  13        1.02      -15.81     15.81 o 
   6   1  13       14.36      -12.02     16.82 o 
 -17   2  13        0.40      -14.61     14.61 o 
 -16   2  13     1134.41     1270.63     45.32 o 
 -15   2  13      263.36      278.99     20.08 o 
 -14   2  13      981.24     1007.68     34.67 o 
 -13   2  13     1588.74     1696.05     43.71 o 
 -12   2  13       16.44       21.27      9.71 o 
 -11   2  13     1213.06     1145.76     36.82 o 
 -10   2  13      123.35      170.47     15.16 o 
  -9   2  13     3271.86     3433.10     54.64 o 
  -8   2  13      146.39      132.79     12.02 o 
  -7   2  13      346.96      327.38     20.95 o 
  -6   2  13      829.40      883.27     38.29 o 
  -5   2  13     4923.01     5035.39     64.23 o 
  -4   2  13      346.51      333.68     14.16 o 
  -3   2  13      897.52      895.12     21.17 o 
  -2   2  13      814.94      822.16     22.73 o 
  -1   2  13     1410.18     1437.53     30.91 o 
   0   2  13      419.97      401.71     16.91 o 
   1   2  13      580.90      600.11     21.13 o 
   2   2  13     4089.56     4234.39     70.42 o 
   3   2  13      105.53      128.33     15.31 o 
   4   2  13     1073.27     1147.25     49.14 o 
   5   2  13      119.67      115.20     29.48 o 
   6   2  13      192.52      175.34     30.79 o 
 -16   3  13      378.38      410.64     24.62 o 
 -15   3  13      165.77      158.88     16.45 o 
 -14   3  13     1010.81     1010.30     39.79 o 
 -13   3  13     1015.78     1074.56     34.74 o 
 -12   3  13       13.30       14.85     12.32 o 
 -11   3  13       57.30       63.23     11.89 o 
 -10   3  13     1572.05     1666.78     62.97 o 
  -9   3  13      422.57      470.39     21.31 o 
  -8   3  13     1394.96     1343.21     38.52 o 
  -7   3  13      119.45      115.06     12.61 o 
  -6   3  13      376.04      409.28     23.93 o 
  -5   3  13       42.29       47.62     13.69 o 
  -4   3  13      571.47      571.55     21.45 o 
  -3   3  13      196.52      188.31     11.45 o 
  -2   3  13      285.83      250.18     14.98 o 
  -1   3  13        8.87       -3.37      7.11 o 
   0   3  13       81.21      105.45     10.37 o 
   1   3  13      105.52       98.10     11.66 o 
   2   3  13        0.70        9.45      8.53 o 
   3   3  13      132.85      148.86     14.91 o 
   4   3  13       10.94       15.91     12.70 o 
   5   3  13       36.63       18.34     12.58 o 
   6   3  13       45.94       43.29     15.11 o 
 -16   4  13     1038.93     1048.26     50.99 o 
 -15   4  13      442.21      492.06     25.57 o 
 -14   4  13     1212.17     1295.06     43.54 o 
 -13   4  13      234.92      216.96     16.98 o 
 -12   4  13      154.77      125.10     13.25 o 
 -11   4  13      135.96      132.51     14.20 o 
 -10   4  13        2.02      -10.62     10.62 o 
  -9   4  13      385.02      353.44     22.56 o 
  -8   4  13       36.46       28.67      9.42 o 
  -7   4  13       68.73       41.01     11.53 o 
  -6   4  13     1156.83     1135.33     39.68 o 
  -5   4  13     1642.94     1660.12     55.59 o 
  -4   4  13     2952.31     2892.44     63.87 o 
  -3   4  13       94.85       70.51      8.90 o 
  -2   4  13      157.71      152.61     13.33 o 
  -1   4  13        6.08       -4.30      9.29 o 
   0   4  13     2832.07     2875.20     60.74 o 
   1   4  13      465.93      465.92     23.56 o 
   2   4  13      264.46      246.75     22.99 o 
   3   4  13      367.98      321.22     24.37 o 
   4   4  13      201.18      176.51     19.77 o 
   5   4  13      111.43      106.92     16.12 o 
 -16   5  13       77.54       71.31     13.72 o 
 -15   5  13      226.09      230.63     18.46 o 
 -14   5  13      356.79      393.77     22.79 o 
 -13   5  13      466.41      537.94     25.05 o 
 -12   5  13       54.30        5.53      9.83 o 
 -11   5  13     1119.72     1113.23     44.09 o 
 -10   5  13     1257.02     1211.02     51.57 o 
  -9   5  13        0.96      -10.13     10.13 o 
  -8   5  13       36.71       24.23     10.92 o 
  -7   5  13      657.41      635.96     30.52 o 
  -6   5  13     1356.16     1371.10     44.33 o 
  -5   5  13      229.36      209.23     18.43 o 
  -4   5  13       43.21       28.30     10.63 o 
  -3   5  13      237.30      251.25     16.64 o 
  -2   5  13      605.77      586.13     30.24 o 
  -1   5  13     1666.82     1747.79     44.28 o 
   0   5  13     2871.88     3098.07     61.61 o 
   1   5  13       44.24       34.14     10.46 o 
   2   5  13      535.21      521.19     26.03 o 
   3   5  13      967.23     1019.83     41.12 o 
   4   5  13     1729.12     1828.28     56.58 o 
   5   5  13       26.03       22.30     14.79 o 
 -16   6  13      408.16      444.70     29.83 o 
 -15   6  13       19.63       15.69     10.09 o 
 -14   6  13     1557.54     1636.88     44.57 o 
 -13   6  13       12.28       -8.09     10.45 o 
 -12   6  13     1098.27     1103.08     63.05 o 
 -11   6  13     1033.78     1003.40     51.59 o 
 -10   6  13      526.47      519.16     34.35 o 
  -9   6  13      106.91       87.93     16.05 o 
  -8   6  13     1546.99     1503.18     47.28 o 
  -7   6  13     1716.17     1789.49     51.88 o 
  -6   6  13      112.63       99.53     14.40 o 
  -5   6  13      149.81      143.13     16.09 o 
  -4   6  13      966.11      997.48     34.21 o 
  -3   6  13      543.40      568.27     27.60 o 
  -2   6  13      447.44      412.49     21.91 o 
  -1   6  13        0.33      -10.63     10.63 o 
   0   6  13      458.89      460.80     24.01 o 
   1   6  13     1134.70     1090.21     42.97 o 
   2   6  13        0.74      -11.50     13.05 o 
   3   6  13        4.80        1.05     11.63 o 
   4   6  13      304.67      314.61     25.39 o 
   5   6  13      513.62      531.85     38.83 o 
 -15   7  13      718.52      793.70     36.58 o 
 -14   7  13      127.78      137.72     17.04 o 
 -13   7  13      170.77      162.52     17.67 o 
 -12   7  13      708.07      715.05     36.20 o 
 -11   7  13     2291.20     2377.81     96.00 o 
 -10   7  13      180.35      168.63     22.05 o 
  -9   7  13        0.10      -16.75     16.75 o 
  -8   7  13      123.14       79.99     12.68 o 
  -7   7  13     3585.68     3685.46     77.79 o 
  -6   7  13     2298.01     2345.00     99.40 o 
  -5   7  13      112.13       85.88     15.15 o 
  -4   7  13        3.62      -13.26     13.26 o 
  -3   7  13     3211.81     3180.64     60.73 o 
  -2   7  13     4590.43     4497.30     96.37 o 
  -1   7  13      459.44      477.52     42.06 o 
   0   7  13      122.05      130.76     15.97 o 
   1   7  13     1004.01      906.24     50.60 o 
   2   7  13        1.25        1.73      9.87 o 
   3   7  13       17.99        7.52     10.47 o 
   4   7  13      257.97      241.58     23.30 o 
   5   7  13      400.77      429.10     33.17 o 
 -15   8  13      124.54      125.98     26.10 o 
 -14   8  13      379.36      338.50     24.30 o 
 -13   8  13      372.07      341.98     30.10 o 
 -12   8  13     1032.34      989.94     42.52 o 
 -11   8  13        4.12        7.54     15.45 o 
 -10   8  13       25.47       -1.10     14.49 o 
  -9   8  13      221.81      227.82     24.67 o 
  -8   8  13     2069.16     2059.19     69.25 o 
  -7   8  13        8.57        5.82     13.85 o 
  -6   8  13      815.53      864.49     52.04 o 
  -5   8  13       94.28       48.74     16.47 o 
  -4   8  13       13.60       16.33     16.87 o 
  -3   8  13       10.90       42.90     12.64 o 
  -2   8  13       82.63       75.46     13.57 o 
  -1   8  13       39.38       19.10     11.40 o 
   0   8  13      530.55      483.16     25.55 o 
   1   8  13      181.21      179.97     17.45 o 
   2   8  13     1026.66     1038.50     38.15 o 
   3   8  13      498.39      490.17     27.23 o 
   4   8  13      662.25      721.91     42.09 o 
 -15   9  13       73.43       81.30     24.40 o 
 -14   9  13        2.00        9.15     13.41 o 
 -13   9  13       20.33        9.59     11.73 o 
 -12   9  13      355.81      366.21     27.35 o 
 -11   9  13      332.34      280.14     28.33 o 
 -10   9  13        5.00      -16.73     16.73 o 
  -9   9  13      131.84      115.09     18.74 o 
  -8   9  13      426.91      378.83     31.05 o 
  -7   9  13       37.17       43.66     16.56 o 
  -6   9  13       17.76       20.01     16.83 o 
  -5   9  13        2.24      -11.51     16.64 o 
  -4   9  13      359.74      390.62     50.19 o 
  -3   9  13      783.09      816.79     47.16 o 
  -2   9  13      451.26      447.61     28.87 o 
  -1   9  13        2.22       -9.52     10.48 o 
   0   9  13      361.72      386.22     25.71 o 
   1   9  13      155.21      137.39     17.16 o 
   2   9  13      609.80      610.31     29.90 o 
   3   9  13      251.94      285.70     22.12 o 
   4   9  13      201.31      217.66     24.98 o 
 -14  10  13       29.58       15.15     19.30 o 
 -13  10  13      231.10      270.69     29.66 o 
 -12  10  13      321.15      278.95     29.07 o 
 -11  10  13      864.33      872.45     48.65 o 
 -10  10  13       39.92       21.22     18.49 o 
  -9  10  13      109.85      110.82     20.21 o 
  -8  10  13      336.09      294.60     28.95 o 
  -7  10  13       55.80       34.43     16.94 o 
  -6  10  13     1993.98     2162.65    125.49 o 
  -5  10  13      858.70      810.54     56.41 o 
  -4  10  13      813.25      810.84     54.42 o 
  -3  10  13      134.54      127.22     20.47 o 
  -2  10  13     1640.54     1571.31     49.32 o 
  -1  10  13      311.03      280.76     19.83 o 
   0  10  13      228.72      250.07     21.92 o 
   1  10  13        2.88        4.50     10.98 o 
   2  10  13      204.39      183.91     21.00 o 
   3  10  13       74.32       88.58     16.87 o 
 -13  11  13     1144.64     1228.20    115.46 o 
 -12  11  13     1093.12     1108.68     56.29 o 
 -11  11  13        0.35        7.73     19.54 o 
 -10  11  13      812.88      821.67     47.03 o 
  -9  11  13       81.89      107.78     25.70 o 
  -8  11  13       20.90        9.58     13.67 o 
  -7  11  13      172.99      149.48     17.76 o 
  -6  11  13       94.33       74.44     18.42 o 
  -5  11  13        1.39      -12.45     17.48 o 
  -4  11  13     1582.39     1654.90     78.32 o 
  -3  11  13      262.23      310.87     41.14 o 
  -2  11  13     1633.78     1705.32     58.30 o 
  -1  11  13        3.62       -8.78      9.78 o 
   0  11  13       11.37       -6.04     13.15 o 
   1  11  13        7.76        3.27     11.59 o 
   2  11  13      343.36      345.55     27.01 o 
 -12  12  13      168.93      146.38     30.83 o 
 -11  12  13      169.35      135.27     22.10 o 
 -10  12  13        0.12      -19.65     19.65 o 
  -9  12  13      111.32      102.45     25.68 o 
  -8  12  13       21.82       -5.43     14.83 o 
  -7  12  13      127.51      132.54     16.12 o 
  -6  12  13      223.74      173.30     20.67 o 
  -5  12  13      346.49      318.58     37.79 o 
  -4  12  13       36.80       21.77     18.11 o 
  -3  12  13      160.85      183.46     36.93 o 
  -2  12  13      100.48       91.05     19.90 o 
  -1  12  13        9.24       -6.39     13.43 o 
   0  12  13        1.54        4.85     14.88 o 
   1  12  13        6.87        2.29     12.21 o 
   2  12  13        9.44       -7.41     16.63 o 
 -12  13  13       12.39      -18.86     32.64 o 
 -11  13  13      325.44      310.47     33.29 o 
 -10  13  13      746.05      743.20     46.86 o 
  -9  13  13       73.14       90.36     30.87 o 
  -8  13  13      860.94      842.66     40.30 o 
  -7  13  13      485.97      547.35     32.62 o 
  -6  13  13      414.38      382.73     45.97 o 
  -5  13  13      142.29      116.44     25.64 o 
  -4  13  13     1020.36     1022.93     90.57 o 
  -3  13  13      104.16      102.63     19.16 o 
  -2  13  13      289.79      353.00     31.25 o 
  -1  13  13      226.43      214.55     24.96 o 
   0  13  13       99.48       67.80     20.98 o 
   1  13  13      277.07      205.17     25.24 o 
 -10  14  13      147.75      138.86     27.01 o 
  -9  14  13     1259.55     1300.47     62.38 o 
  -8  14  13      138.76      148.89     19.78 o 
  -7  14  13       35.00       53.00     19.22 o 
  -6  14  13      153.42      125.42     18.53 o 
  -5  14  13     1267.78     1217.42    103.66 o 
  -4  14  13      756.12      847.38     59.33 o 
  -3  14  13       63.15       22.59     15.08 o 
  -2  14  13        3.01      -11.10     20.89 o 
  -1  14  13      455.69      491.00     38.32 o 
  -8  15  13      141.17      103.11     22.67 o 
  -7  15  13      823.93      885.65     48.49 o 
  -6  15  13       70.23       78.49     22.93 o 
  -5  15  13     1416.76     1350.89     70.25 o 
  -4  15  13       10.71        6.23     19.01 o 
  -3  15  13       60.66       27.06     18.63 o 
 -16   0  14      228.59      193.60     33.72 o 
 -15   0  14      373.93      399.53     40.48 o 
 -14   0  14      129.45      145.16     27.10 o 
 -13   0  14      852.49     1002.19     48.33 o 
 -12   0  14      691.20      731.17     47.28 o 
 -11   0  14       66.45       57.98     20.87 o 
 -10   0  14      682.97      769.26     45.93 o 
  -9   0  14     4990.30     5298.03    123.65 o 
  -8   0  14     1047.21     1205.03     92.67 o 
  -7   0  14     4648.70     5042.59    191.94 o 
  -6   0  14      343.53      336.45     76.36 o 
  -5   0  14      553.98      549.42     30.81 o 
  -4   0  14       42.23       55.65     16.56 o 
  -3   0  14      498.27      527.82     30.87 o 
  -2   0  14      853.06      997.29     41.91 o 
  -1   0  14      535.03      547.73     47.67 o 
   0   0  14       10.94       -1.25     13.47 o 
   1   0  14      679.44      794.61     48.39 o 
   2   0  14      442.58      516.36     47.88 o 
   3   0  14     2729.24     2891.36     99.96 o 
   4   0  14       38.05       17.64     20.44 o 
 -16   1  14      228.38      229.46     23.37 o 
 -15   1  14      251.26      259.03     22.99 o 
 -14   1  14       25.27       50.88     12.20 o 
 -13   1  14     2060.23     2096.15     53.81 o 
 -12   1  14       35.32       53.55     13.33 o 
 -11   1  14      177.93      157.56     16.90 o 
 -10   1  14       70.69       52.48     11.95 o 
  -9   1  14      311.70      312.30     26.30 o 
  -8   1  14      162.07      150.56     18.94 o 
  -7   1  14      240.57      244.04     23.86 o 
  -6   1  14      252.90      277.32     20.38 o 
  -5   1  14       80.68       87.60     13.11 o 
  -4   1  14        5.13       16.91     12.74 o 
  -3   1  14      700.72      724.51     31.95 o 
  -2   1  14      203.59      223.46     15.83 o 
  -1   1  14      282.77      292.73     20.02 o 
   0   1  14        0.86        2.35      8.47 o 
   1   1  14      141.94      142.67     12.91 o 
   2   1  14      669.90      765.13     44.88 o 
   3   1  14      721.26      696.95     38.82 o 
   4   1  14        0.42       -2.41     16.67 o 
 -16   2  14      440.61      492.35     36.17 o 
 -15   2  14      682.27      810.45     32.77 o 
 -14   2  14      308.04      323.17     21.05 o 
 -13   2  14       37.02       49.11     11.66 o 
 -12   2  14     1280.86     1264.67     49.23 o 
 -11   2  14     1220.28     1364.39     64.65 o 
 -10   2  14       22.15       13.59     12.11 o 
  -9   2  14     1433.56     1573.43     61.19 o 
  -8   2  14       16.43       13.65      9.80 o 
  -7   2  14      408.80      385.84     23.31 o 
  -6   2  14      639.94      634.26     30.19 o 
  -5   2  14      151.19      137.56     14.63 o 
  -4   2  14       48.45       43.02      8.89 o 
  -3   2  14      279.54      245.68     16.90 o 
  -2   2  14       12.68        4.47      8.88 o 
  -1   2  14     1240.34     1329.53     34.54 o 
   0   2  14      904.51      947.02     29.68 o 
   1   2  14       60.17       55.43     14.63 o 
   2   2  14        7.43       16.00     11.33 o 
   3   2  14       78.44      106.04     19.06 o 
   4   2  14     1242.78     1247.41     64.73 o 
 -16   3  14       46.17       39.63     14.17 o 
 -15   3  14      682.40      765.35     32.07 o 
 -14   3  14      342.90      361.08     21.79 o 
 -13   3  14      143.74      126.41     19.90 o 
 -12   3  14       70.83       83.19     18.92 o 
 -11   3  14      726.14      770.92     47.22 o 
 -10   3  14       14.61       16.55     13.36 o 
  -9   3  14     1015.87     1129.56     48.84 o 
  -8   3  14     1447.92     1560.34     47.70 o 
  -7   3  14      177.33      160.95     15.72 o 
  -6   3  14      624.31      635.84     26.38 o 
  -5   3  14      229.57      285.19     18.34 o 
  -4   3  14      163.13      188.58     15.64 o 
  -3   3  14        3.61        3.53      9.88 o 
  -2   3  14       28.28       26.83      9.32 o 
  -1   3  14      625.52      721.20     25.90 o 
   0   3  14      516.77      486.77     24.01 o 
   1   3  14      170.41      162.90     15.64 o 
   2   3  14       56.00       87.71     14.93 o 
   3   3  14     1838.41     2062.25     68.77 o 
   4   3  14        1.27       36.10     30.25 o 
 -15   4  14      850.07      952.24     40.16 o 
 -14   4  14      104.00      104.02     15.25 o 
 -13   4  14       65.39       69.76     17.89 o 
 -12   4  14     1456.92     1562.75     61.47 o 
 -11   4  14      487.75      454.83     33.21 o 
 -10   4  14      939.52      979.83     46.95 o 
  -9   4  14       12.02       13.85     12.32 o 
  -8   4  14     1507.30     1516.60     47.43 o 
  -7   4  14      282.56      263.43     22.31 o 
  -6   4  14      116.55      116.60     16.76 o 
  -5   4  14      438.09      470.61     35.22 o 
  -4   4  14       43.85       34.54     10.65 o 
  -3   4  14     1502.43     1533.78     46.77 o 
  -2   4  14        2.83       -2.61     10.83 o 
  -1   4  14       35.15       47.87     10.38 o 
   0   4  14       62.88       60.43     11.37 o 
   1   4  14     1687.46     1699.68     46.20 o 
   2   4  14       17.19       -0.65     11.57 o 
   3   4  14      211.23      234.05     22.34 o 
   4   4  14       22.16        1.11     13.55 o 
 -15   5  14      134.95      114.99     18.44 o 
 -14   5  14      247.99      232.19     24.45 o 
 -13   5  14      491.18      510.90     31.95 o 
 -12   5  14       21.72       36.36     14.67 o 
 -11   5  14      218.19      190.72     24.68 o 
 -10   5  14      340.06      281.15     27.63 o 
  -9   5  14      115.24       98.26     17.77 o 
  -8   5  14      156.08      175.20     17.53 o 
  -7   5  14      300.23      300.14     22.22 o 
  -6   5  14        8.49        1.18     10.97 o 
  -5   5  14       43.79       38.27     11.35 o 
  -4   5  14      355.75      359.65     23.40 o 
  -3   5  14     1220.04     1357.10     45.11 o 
  -2   5  14       37.91       39.97     12.06 o 
  -1   5  14       77.10       65.43     11.71 o 
   0   5  14      311.03      338.92     21.88 o 
   1   5  14      788.51      758.66     31.66 o 
   2   5  14       78.03       60.06     13.76 o 
   3   5  14        0.05      -12.97     12.97 o 
 -15   6  14      205.12      128.22     21.69 o 
 -14   6  14        0.34       -4.00     11.79 o 
 -13   6  14       99.42       86.36     16.58 o 
 -12   6  14       14.80       17.29     13.68 o 
 -11   6  14        2.56      -15.58     15.58 o 
 -10   6  14       75.02       50.53     16.49 o 
  -9   6  14        1.04      -15.13     15.13 o 
  -8   6  14        7.60        9.00      9.32 o 
  -7   6  14      619.22      636.26     32.45 o 
  -6   6  14      394.90      387.85     25.79 o 
  -5   6  14     1924.64     1961.23     50.11 o 
  -4   6  14      105.79       97.80     15.44 o 
  -3   6  14       56.20       63.58     13.49 o 
  -2   6  14      777.98      861.02     37.78 o 
  -1   6  14      728.00      833.85     31.90 o 
   0   6  14      211.76      238.06     19.29 o 
   1   6  14      343.34      378.52     23.36 o 
   2   6  14      140.03      115.45     13.83 o 
   3   6  14      590.67      677.56     41.92 o 
 -14   7  14       41.25       52.26     14.35 o 
 -13   7  14       84.59       57.92     14.05 o 
 -12   7  14      280.02      221.89     25.53 o 
 -11   7  14      591.99      601.09     39.77 o 
 -10   7  14      307.86      298.22     28.33 o 
  -9   7  14       42.77       67.20     19.12 o 
  -8   7  14      107.89       98.82     15.21 o 
  -7   7  14      918.03      947.43     40.10 o 
  -6   7  14       39.96       32.95     11.91 o 
  -5   7  14      678.43      698.19     34.43 o 
  -4   7  14      851.80      848.28     33.32 o 
  -3   7  14      103.76       69.56     25.57 o 
  -2   7  14       94.76       97.22     17.34 o 
  -1   7  14      305.87      284.38     22.99 o 
   0   7  14      603.76      496.32     26.19 o 
   1   7  14       69.56       54.93     11.95 o 
   2   7  14       79.63       53.63     14.35 o 
   3   7  14      402.97      395.69     36.53 o 
 -14   8  14       93.19       88.74     19.71 o 
 -13   8  14      102.11       85.18     16.00 o 
 -12   8  14      273.63      245.22     27.34 o 
 -11   8  14      163.74      155.37     22.16 o 
 -10   8  14      589.76      549.40     38.04 o 
  -9   8  14        0.42       -2.00     15.58 o 
  -8   8  14      366.09      337.36     24.61 o 
  -7   8  14      148.92      138.16     16.13 o 
  -6   8  14        2.69        5.92     11.45 o 
  -5   8  14      183.73      158.84     17.72 o 
  -4   8  14      327.60      343.31     22.20 o 
  -3   8  14       56.13       34.75     13.13 o 
  -2   8  14       40.34       45.12     13.25 o 
  -1   8  14      484.92      461.59     32.40 o 
   0   8  14      456.05      483.64     27.38 o 
   1   8  14      269.10      256.30     20.64 o 
   2   8  14        0.20       -5.49     11.30 o 
 -13   9  14     1336.30     1374.95     77.22 o 
 -12   9  14        7.89       11.01     20.28 o 
 -11   9  14      892.97      889.24     50.25 o 
 -10   9  14      560.67      718.02     43.92 o 
  -9   9  14      169.87      151.82     22.43 o 
  -8   9  14     1420.13     1477.55     61.39 o 
  -7   9  14      219.38      166.77     23.00 o 
  -6   9  14      346.38      320.13     29.19 o 
  -5   9  14      193.54      210.10     23.36 o 
  -4   9  14      649.05      602.54     43.11 o 
  -3   9  14     3827.08     3947.52     99.12 o 
  -2   9  14      138.50      177.54     22.94 o 
  -1   9  14      320.45      336.63     25.84 o 
   0   9  14      851.34      820.64     34.24 o 
   1   9  14      947.81     1032.05     39.05 o 
   2   9  14        2.39       -6.73     11.76 o 
 -13  10  14      352.69      370.96     41.34 o 
 -12  10  14       56.79       80.02     21.24 o 
 -11  10  14      262.05      310.16     32.12 o 
 -10  10  14      311.05      276.38     29.60 o 
  -9  10  14      569.02      567.74     50.17 o 
  -8  10  14      316.16      305.67     29.36 o 
  -7  10  14      801.36      842.56     47.14 o 
  -6  10  14      323.66      333.73     30.30 o 
  -5  10  14      146.20      164.71     23.08 o 
  -4  10  14      651.16      582.28     38.71 o 
  -3  10  14      460.22      388.86     34.14 o 
  -2  10  14      585.34      594.49     33.16 o 
  -1  10  14      224.59      199.60     24.99 o 
   0  10  14       31.85       13.15     15.83 o 
   1  10  14       41.70       26.11     12.30 o 
 -12  11  14      290.40      335.39     41.59 o 
 -11  11  14      295.87      260.72     28.85 o 
 -10  11  14        0.14       -5.94     15.48 o 
  -9  11  14      472.37      416.82     34.66 o 
  -8  11  14      518.05      575.64     56.69 o 
  -7  11  14      411.31      350.06     32.10 o 
  -6  11  14        9.54       -7.30     15.98 o 
  -5  11  14      232.10      180.04     47.28 o 
  -4  11  14        2.19       -3.06     14.45 o 
  -3  11  14       28.85       28.81     18.28 o 
  -2  11  14       52.65       43.22     15.22 o 
  -1  11  14        2.30       13.54     16.72 o 
   0  11  14       12.47      -11.66     14.17 o 
 -11  12  14      122.48      171.79     37.60 o 
 -10  12  14      210.58      280.71     31.35 o 
  -9  12  14      279.52      363.48     54.42 o 
  -8  12  14      878.03      947.69     52.53 o 
  -7  12  14      381.82      407.86     35.95 o 
  -6  12  14      112.30      114.22     22.12 o 
  -5  12  14     1345.44     1466.22     63.45 o 
  -4  12  14        9.82        6.63     15.90 o 
  -3  12  14      437.99      481.66     36.65 o 
  -2  12  14       21.97       15.93     20.50 o 
  -1  12  14     3196.52     3674.32    143.94 o 
  -9  13  14      323.09      299.82     98.47 o 
  -8  13  14       46.72       19.60     18.08 o 
  -7  13  14      173.49      144.37     27.23 o 
  -6  13  14      936.59     1035.70     67.50 o 
  -5  13  14      360.19      363.04     36.59 o 
  -4  13  14        5.49        9.73     14.84 o 
  -3  13  14       23.49       22.58     19.82 o 
  -2  13  14      717.86      740.10     80.93 o 
  -7  14  14      170.58      154.34     28.68 o 
  -6  14  14     1399.04     1538.81     82.19 o 
  -5  14  14      465.19      520.62     49.32 o 
 -15   1  15       44.22       64.36     17.77 o 
 -14   1  15     1199.38     1297.19     57.69 o 
 -13   1  15      610.36      754.19     51.23 o 
 -12   1  15      463.94      491.72     34.41 o 
 -11   1  15       12.81       24.22     26.71 o 
 -10   1  15      119.19      165.31     29.52 o 
  -9   1  15      109.15      143.43     27.33 o 
  -8   1  15      876.77      987.33    133.96 o 
  -7   1  15        5.13      -13.82     18.08 o 
  -6   1  15     2492.40     2734.07     80.00 o 
  -5   1  15      198.02      181.44     27.27 o 
  -4   1  15      388.62      341.85     29.29 o 
  -3   1  15       64.08       36.59     15.16 o 
  -2   1  15       64.37       46.97     12.48 o 
  -1   1  15       26.06       15.24     11.26 o 
   0   1  15       37.43        4.03     11.54 o 
   1   1  15        5.68        7.68     15.59 o 
   2   1  15       89.46      134.18     24.21 o 
 -15   2  15       66.15       69.45     23.04 o 
 -14   2  15       34.69       73.86     25.02 o 
 -13   2  15      249.66      276.59     32.30 o 
 -12   2  15      327.36      281.60     33.02 o 
 -11   2  15      562.84      615.22     44.85 o 
 -10   2  15      334.98      459.55     44.71 o 
  -9   2  15       25.87       10.78     31.54 o 
  -8   2  15     3458.34     3645.49     91.04 o 
  -7   2  15       37.19       32.03     13.77 o 
  -6   2  15       34.94       26.32     11.42 o 
  -5   2  15      153.55      130.43     15.68 o 
  -4   2  15      739.19      708.85     33.71 o 
  -3   2  15      213.35      213.45     19.63 o 
  -2   2  15      194.83      190.99     18.48 o 
  -1   2  15       79.70       58.91     12.89 o 
   0   2  15      685.15      752.85     47.70 o 
   1   2  15      853.35      913.19     56.15 o 
   2   2  15     1989.56     2038.45    131.46 o 
 -14   3  15        0.92      -13.14     13.14 o 
 -13   3  15      222.97      250.12     30.20 o 
 -12   3  15      189.00      165.12     27.50 o 
 -11   3  15      422.06      419.97     38.30 o 
 -10   3  15       92.50      150.33     26.36 o 
  -9   3  15      965.18     1012.09     90.74 o 
  -8   3  15       57.06       48.37     34.58 o 
  -7   3  15      467.08      489.14     28.57 o 
  -6   3  15      103.98      126.69     16.55 o 
  -5   3  15      908.65      897.15     37.77 o 
  -4   3  15      161.87      140.69     19.58 o 
  -3   3  15      375.10      397.76     26.07 o 
  -2   3  15      488.16      543.77     37.43 o 
  -1   3  15      223.52      239.71     25.24 o 
   0   3  15        7.26       -5.66     14.58 o 
   1   3  15      188.09      189.86     36.31 o 
   2   3  15      439.88      414.37     56.38 o 
 -14   4  15      173.91      243.45     27.88 o 
 -13   4  15      185.86      243.31     27.11 o 
 -12   4  15      986.46     1037.82     51.53 o 
 -11   4  15      525.37      541.96     37.55 o 
 -10   4  15      656.07      654.08     51.83 o 
  -9   4  15      146.07      155.40     25.01 o 
  -8   4  15      105.62      110.74     17.06 o 
  -7   4  15      606.03      636.90     76.38 o 
  -6   4  15     1033.81     1167.24     57.68 o 
  -5   4  15      223.37      221.39     22.95 o 
  -4   4  15       96.54       59.75     15.27 o 
  -3   4  15      620.78      715.05     40.27 o 
  -2   4  15     2259.65     2316.29     73.56 o 
  -1   4  15        5.37       -4.15     11.38 o 
   0   4  15      894.20      890.23     38.64 o 
   1   4  15      123.41      146.79     17.74 o 
   2   4  15       68.86       52.35     14.10 o 
 -14   5  15      422.46      430.09     34.96 o 
 -13   5  15        2.89       11.99     22.04 o 
 -12   5  15      204.40      218.62     26.53 o 
 -11   5  15      573.36      622.44     40.65 o 
 -10   5  15     1559.38     1559.45     61.62 o 
  -9   5  15      245.06      256.73     26.58 o 
  -8   5  15      286.82      276.87     22.53 o 
  -7   5  15      992.20     1032.92     46.15 o 
  -6   5  15     2284.97     2410.78     73.53 o 
  -5   5  15      121.09      103.78     17.47 o 
  -4   5  15      129.26      137.53     16.78 o 
  -3   5  15      166.95      145.84     17.56 o 
  -2   5  15      179.66      170.92     18.25 o 
  -1   5  15       16.28        4.32     12.76 o 
   0   5  15     1034.54      957.37     40.88 o 
   1   5  15      177.38      205.97     21.04 o 
 -14   6  15      206.18      163.28     38.71 o 
 -13   6  15        1.89       -5.40     17.63 o 
 -12   6  15       47.17       64.99     16.47 o 
 -11   6  15     2193.78     2129.85     75.10 o 
 -10   6  15        3.42        2.63     13.90 o 
  -9   6  15       12.42        9.56     17.95 o 
  -8   6  15       77.55       55.10     12.01 o 
  -7   6  15      874.01      905.01     39.53 o 
  -6   6  15       12.55        7.03     11.07 o 
  -5   6  15      142.36      125.39     19.02 o 
  -4   6  15      114.89      114.57     18.79 o 
  -3   6  15      560.83      584.84     31.96 o 
  -2   6  15       83.43       63.30     13.42 o 
  -1   6  15       64.77       92.35     15.50 o 
   0   6  15        0.85       17.17     11.83 o 
   1   6  15        2.67      -16.98     16.98 o 
 -13   7  15      111.58      116.49     45.58 o 
 -12   7  15      343.48      284.30     28.73 o 
 -11   7  15      664.86      581.42     40.60 o 
 -10   7  15       17.32       -5.94     14.89 o 
  -9   7  15       64.94       28.64     15.50 o 
  -8   7  15      600.23      653.19     41.28 o 
  -7   7  15      153.41      145.55     18.62 o 
  -6   7  15      520.80      532.26     31.37 o 
  -5   7  15     1257.32     1238.81     54.79 o 
  -4   7  15     2294.24     2510.53     89.00 o 
  -3   7  15       41.45       45.15     14.43 o 
  -2   7  15      845.96      790.97     38.07 o 
  -1   7  15     1284.69     1180.65     46.56 o 
   0   7  15     1295.52     1367.93     50.68 o 
   1   7  15      135.63      156.05     22.52 o 
 -12   8  15       15.16        3.21     28.65 o 
 -11   8  15       77.33       47.98     17.62 o 
 -10   8  15      520.06      478.20     36.15 o 
  -9   8  15        4.12      -13.61     15.79 o 
  -8   8  15     1731.57     1793.53     68.56 o 
  -7   8  15       61.45       92.69     18.49 o 
  -6   8  15        0.67      -12.24     12.24 o 
  -5   8  15      681.13      690.53     32.06 o 
  -4   8  15      375.52      371.26     32.52 o 
  -3   8  15      265.60      277.17     24.55 o 
  -2   8  15      403.76      363.48     27.33 o 
  -1   8  15       53.60       66.19     14.29 o 
   0   8  15      260.24      290.89     49.15 o 
 -12   9  15       32.11       16.89     26.26 o 
 -11   9  15       73.08       56.89     17.15 o 
 -10   9  15      103.96      151.38     22.90 o 
  -9   9  15      249.97      258.04     28.31 o 
  -8   9  15      209.90      143.88     21.32 o 
  -7   9  15      176.07      159.93     18.86 o 
  -6   9  15       11.85       24.30     12.93 o 
  -5   9  15       15.95       -6.79     11.87 o 
  -4   9  15      150.49      147.89     16.98 o 
  -3   9  15       82.38       75.23     16.67 o 
  -2   9  15       59.70       44.37     15.01 o 
  -1   9  15       39.14       25.36     13.03 o 
 -11  10  15      261.71      201.68     42.49 o 
 -10  10  15      659.54      637.66     52.90 o 
  -9  10  15      128.80      108.74     24.68 o 
  -8  10  15      225.64      194.67     24.68 o 
  -7  10  15        3.17        7.13     13.95 o 
  -6  10  15      144.21      174.46     23.70 o 
  -5  10  15       26.30       -3.09     12.65 o 
  -4  10  15       27.14       32.05     11.46 o 
  -3  10  15       20.18        8.22     13.49 o 
  -2  10  15      883.40     1036.82     46.22 o 
  -9  11  15      244.16      228.89     35.17 o 
  -8  11  15      183.37      235.69     32.95 o 
  -7  11  15      810.65      848.28     59.19 o 
  -6  11  15        3.63      -17.30     18.70 o 
  -5  11  15      140.47      105.91     18.68 o 
  -4  11  15      328.60      345.51     37.65 o 
  -3  11  15      450.94      425.11     45.12 o 
  -7  12  15      412.57      395.24     55.24 o 
  -6  12  15      282.89      293.59     37.72 o 
 -12   0  16      406.86      494.14     67.46 o 
 -11   0  16      346.53      319.59     54.28 o 
 -10   0  16      102.14      124.23     37.51 o 
  -9   0  16     2304.70     2247.22    135.77 o 
  -8   0  16      505.55      484.61     65.53 o 
  -7   0  16        3.68      -29.95     29.95 o 
  -6   0  16      330.00      406.12     60.83 o 
  -5   0  16     2969.91     3135.45    157.66 o 
  -4   0  16     1648.75     1897.46    120.72 o 
  -3   0  16      276.68      300.80     52.07 o 
  -2   0  16       10.66        7.57     21.05 o 
  -1   0  16       20.30       53.03     30.19 o 
 -12   1  16      437.18      479.44     66.67 o 
 -11   1  16       17.22        9.70     26.81 o 
 -10   1  16      594.99      579.63     49.74 o 
  -9   1  16       40.30       21.96     34.90 o 
  -8   1  16       34.11       26.79     19.90 o 
  -7   1  16        3.83      -13.90     17.79 o 
  -6   1  16      155.82      179.77     30.86 o 
  -5   1  16      139.00      205.43     25.27 o 
  -4   1  16       95.88       70.50     18.55 o 
  -3   1  16      106.56      100.00     19.10 o 
  -2   1  16      370.24      385.66     31.99 o 
  -1   1  16      144.04      168.85     23.75 o 
 -12   2  16      247.59      281.07     49.97 o 
 -11   2  16      842.77      879.19     87.06 o 
 -10   2  16      881.64     1164.92    100.08 o 
  -9   2  16      276.31      356.96     40.81 o 
  -8   2  16      416.86      507.43     53.43 o 
  -7   2  16       73.53       55.92     14.79 o 
  -6   2  16      543.76      645.90     44.54 o 
  -5   2  16       50.31       58.85     15.14 o 
  -4   2  16      134.73      168.18     22.98 o 
  -3   2  16      157.21      183.84     23.67 o 
  -2   2  16       14.28       -2.64     13.29 o 
  -1   2  16      305.02      324.09     36.64 o 
 -12   3  16      260.69      311.65     55.49 o 
 -11   3  16      670.57      664.23     77.57 o 
 -10   3  16        7.43       20.03     28.40 o 
  -9   3  16       12.08       -3.58     27.81 o 
  -8   3  16      450.03      506.74     68.19 o 
  -7   3  16     1329.86     1493.85     73.72 o 
  -6   3  16      162.47      189.81     64.33 o 
  -5   3  16      462.05      522.22     46.23 o 
  -4   3  16      673.15      611.04     80.43 o 
  -3   3  16        9.93       -1.57     17.19 o 
  -2   3  16       17.39        0.97     20.53 o 
  -1   3  16       51.26       67.19     23.72 o 
 -11   4  16      117.24      198.62     46.93 o 
 -10   4  16       13.68       42.93     34.55 o 
  -9   4  16     1139.66     1131.66    100.30 o 
  -8   4  16      131.87      110.14     41.67 o 
  -7   4  16      565.48      613.96     49.37 o 
  -6   4  16        1.87       15.84     17.16 o 
  -5   4  16      303.52      246.77     25.41 o 
  -4   4  16      162.75      181.14     22.51 o 
  -3   4  16      333.61      339.18     41.03 o 
  -2   4  16       58.33       37.16     13.61 o 
  -1   4  16        1.77       -9.23     16.21 o 
 -12   5  16       83.86       63.14     32.14 o 
 -11   5  16        0.09       32.67     22.86 o 
 -10   5  16      766.50      892.63     91.01 o 
  -9   5  16        0.05      -14.12     28.44 o 
  -8   5  16       62.95       56.35     31.26 o 
  -7   5  16      260.76      291.83     44.63 o 
  -6   5  16        1.69        4.49     13.20 o 
  -5   5  16       38.11       45.49     15.53 o 
  -4   5  16        1.78       -5.12     13.61 o 
  -3   5  16      145.29      187.99     24.16 o 
  -2   5  16      297.57      331.73     30.65 o 
  -1   5  16      446.26      441.94     49.23 o 
 -12   6  16        3.43       -6.52     21.94 o 
 -11   6  16      349.74      459.76     57.79 o 
 -10   6  16        4.76       35.01     23.77 o 
  -9   6  16     1015.40     1174.84     79.76 o 
  -8   6  16      121.40      167.30     44.64 o 
  -7   6  16      366.07      358.63     30.40 o 
  -6   6  16        2.74       -4.81     13.12 o 
  -5   6  16        0.60      -15.59     15.97 o 
  -4   6  16      273.25      249.08     27.21 o 
  -3   6  16      505.39      549.33     38.34 o 
  -2   6  16       54.25      101.21     20.06 o 
 -11   7  16      344.53      301.28     48.75 o 
 -10   7  16       85.18       82.26     20.79 o 
  -9   7  16      140.20      135.55     29.03 o 
  -8   7  16       56.62       94.24     38.85 o 
  -7   7  16     1685.08     1629.60     80.85 o 
  -6   7  16       12.47       -7.88     13.40 o 
  -5   7  16       74.72       66.62     15.88 o 
  -4   7  16        3.85       -5.77     15.68 o 
  -3   7  16      110.11       82.28     17.20 o 
  -2   7  16      118.94      115.00     21.40 o 
 -10   8  16      206.18      157.56     37.95 o 
  -9   8  16      180.24      206.50     30.85 o 
  -8   8  16      365.73      287.74     51.58 o 
  -7   8  16       31.62       24.46     17.71 o 
  -6   8  16      185.52      156.93     27.13 o 
  -5   8  16       23.83       19.43     14.03 o 
  -4   8  16       39.91       12.23     16.02 o 
  -3   8  16      156.29      124.33     18.30 o 
  -8   9  16      200.17      163.08     28.99 o 
  -7   9  16       11.71      -19.22     19.22 o 
  -6   9  16        9.30      -11.76     15.88 o 
  -5   9  16     1160.92     1208.02    100.95 o 
  -8   1  17      986.70     1044.57     67.18 o 
  -7   1  17       18.18       26.94     21.73 o 
  -6   1  17      746.49      827.67     59.58 o 
  -5   1  17      652.08      641.23     59.90 o 
  -4   1  17        1.32       10.45     19.07 o 
  -8   2  17      950.27     1201.76     72.99 o 
  -7   2  17       71.62       82.69     25.86 o 
  -6   2  17      660.28      723.61     44.42 o 
  -5   2  17      145.36      144.09     22.51 o 
  -4   2  17      783.74      864.49     48.62 o 
  -7   3  17       82.23      106.77     24.69 o 
  -6   3  17      817.83      826.52     58.07 o 
  -5   3  17        3.87       26.74     21.08 o 
  -4   3  17       19.17       26.70     37.60 o 
  -6   4  17      109.67      131.86     48.45 o 
  -5   4  17      139.55      152.31     29.79 o 
  -6   5  17     1850.23     2062.24    126.64 o 
                                                 
